# Supplementary material for: Accurate, Model-Based Tuning of Synthetic Gene Expression Using Introns in S. cerevisiae
Source: PLoS Genet. 2014 Jun 26;10(6):e1004407. doi: 10.1371/journal.pgen.1004407 (PMC4072511; doi:10.1371/journal.pgen.1004407)
Supplement: Table S1 — Intron-reporter expression database. This table summarizes the YiFP expression analysis of the data generated by the micro-plate reader. The splicing efficiency is shown for all strains (spliced as well as non-spliced) including all the replications and the merged information. (XLSX) [file pgen.1004407.s011.xlsx]

## Sheet: 1.Express Data
ORF Name	Ares Database Annotation	Splicing efficiency (rep 1)	Splicing efficiency (rep 2)	Splicing efficiency (rep 3)	Splicing efficiency (rep 4)	Splicing efficiency (Merged)	Classified as Spliced	Single cell Mean YFP	Single cell mean YFP SD	Single cell mean YFP CV
YER117W	YER117W_5_396765_397649_INTRON_43_513	0.597775	0.619855	0.637322	0.628486	0.62086	1	592.65	14.3887	0.0242785
YBL040C	YBL040C_2_142830_142074_INTRON_23_119	0.681756	0.777371	0.820825	0.836355	0.779077	1	558.076	8.55724	0.0153335
YBR048W	YBR048W_2_332790_333771_INTRON_46_556	0.114577	0.157026	0.103769	0.122102	0.124368	1	83.0521	1.17855	0.0141905
YDR381C-A	YDR381C-A_4_1238839_1238301_INTRON	0.0889204	0.0217464	0.555859	0.10994	0.194116	0	10.0297	0.284265	0.0283424
YER093C-A	YER093C-A_5_348396_347908_INTRON_125_199	0.31111	0.270767	0.381155	0.407785	0.342704	1	360.137	9.97845	0.0277074
YBR082C	YBR082C_2_407127_406586_INTRON_48_142	0.248165	0.200905	0.297671	0.29877	0.261378	1	191.785	3.60557	0.0188001
SNR17B	SNR17B_16_281516_281055_INTRON_15_144	0.131381	0.0902209	0.0945007	0.106778	0.10572	1	82.3879	1.92078	0.0233139
YER131W	YER131W_5_423587_424307_INTRON_1_361	0.120411	0.117547	0.0956235	0.176726	0.127577	1	82.8299	1.57756	0.0190458
YBR078W	YBR078W_2_393082_394818_INTRON_59_388	0.459575	0.44583	0.470731	0.466003	0.460535	1	414.135	9.12999	0.0220459
YDR005C	YDR005C_4_458099_456832_INTRON_7_86	0.0733991	0.0176426	0.112113	0.0942268	0.0743455	0	12.3239	2.39718	0.194515
YER007C-A	YER007C-A_5_166884_166236_INTRON_12_114	0.0751009	0.0069039	0.147783	0.111264	0.0852628	0	10.2403	0.241913	0.0236237
YAL001C	YAL001C_1_151163_147591_INTRON_71_160	0.162651	0.176543	0.211669	0.214226	0.191272	1	156.117	3.08045	0.0197317
YER179W	YER179W_5_548416_549512_INTRON_133_224	0.246524	0.175697	0.233675	0.198463	0.21359	1	130.162	2.09209	0.016073
YCR097W	YCR097W_3_293828_294314_INTRON_106_159	0.347602	0.293103	0.444787	0.400957	0.371613	1	257.646	4.83804	0.0187779
YDR059C	YDR059C_4_569765_569229_INTRON_48_137	1.01372	0.65049	1.22142	0.951894	0.959381	1	618.956	9.39587	0.0151802
YBR186W	YBR186W_2_600511_602318_INTRON_1552_1664	0.577565	0.555324	0.879743	0.782426	0.698764	1	471.201	6.67641	0.0141689
YAL003W	YAL003W_1_142172_143158_INTRON_81_446	1.4495	1.1826	1.39222	1.28201	1.32658	1	779.931	11.9092	0.0152696
YFR024C-A	YFR024C-A_6_203420_201947_INTRON_48_165	0.197179	0.0310172	0.216799	0.094071	0.134767	0	7.97079	0.216577	0.0271714
YBR119W	YBR119W_2_479296_480281_INTRON_9_97	0.663291	0.65411	0.646544	0.701648	0.666398	1	452.943	9.19863	0.0203086
YDR424C	YDR424C_4_1319830_1319376_INTRON_145_224	0.0716476	0.0465329	0.0976047	0.0665018	0.0705718	1	49.8369	1.5082	0.0302628
YER056C-A	YER056C-A_5_270183_269421_INTRON_38_434	0.726402	0.738206	0.794729	0.72373	0.745767	1	527.067	7.32442	0.0138966
YAL030W	YAL030W_1_87288_87754_INTRON_103_215	0.331992	0.400126	0.413851	0.461247	0.401804	1	398.18	8.09725	0.0203357
YDR092W	YDR092W_4_629869_630598_INTRON_31_298	0.174714	0.147236	0.122512	0.123035	0.141874	1	87.5171	1.33567	0.0152618
YDR471W	YDR471W_4_1401759_1402553_INTRON_32_415	0.219339	0.211391	0.219049	0.249681	0.224865	1	210.724	2.91322	0.0138248
YBL087C	YBL087C_2_60732_59815_INTRON_43_546	0.583735	0.543242	0.61325	0.680355	0.605145	1	529.042	8.92686	0.0168736
YDL108W	YDL108W_4_267697_268698_INTRON_29_109	0.505553	0.490995	0.609444	0.628839	0.558708	1	379.74	6.26072	0.0164868
YDR139C	YDR139C_4_733917_733611_INTRON_150_222	0.411617	0.356799	0.376866	0.359481	0.376191	1	304.311	4.43683	0.0145799
YDR500C	YDR500C_4_1450856_1450201_INTRON_8_396	0.0745446	0.008046	0.0555525	0.104297	0.0606101	0	10.1359	0.167189	0.0164947
YER074W-A	YER074W_A_5_307649_308119_INTRON_95_196	1.04013	0.994272	1.08551	1.03624	1.03904	0	8.40351	0.187302	0.0222885
YBL026W	YBL026W_2_170585_171000_INTRON_55_182	0.197842	0.32215	0.243552	0.282101	0.261411	1	189.529	3.20355	0.0169027
YBL091C-A	YBL091C-A_2_46858_46559_INTRON_35_122	0.111867	0.0107104	0.043425	0.0140965	0.0450247	0	13.271	0.203537	0.015337
YDL125C	YDL125C_4_239605_239018_INTRON_98_208	0.232427	0.239159	0.2186	0.275233	0.241355	1	#N/A	#N/A	#N/A
YGL030W	YGL030W_7_439087_439634_INTRON_4_233	0.327622	0.250737	0.31696	0.346089	0.310352	1	319.666	7.46004	0.023337
YDR424C	YDR424C_4_1319830_1319376_INTRON_26_121	0.569357	0.62382	0.718143	0.737184	0.662126	1	769.032	14.2663	0.0185509
YBL027W	YBL027W_2_168385_169338_INTRON_3_386	0.500583	0.590397	0.625995	0.618524	0.583875	1	458.434	6.3581	0.0138692
YBL092W	YBL092w_2_45639_46364_INTRON_1_333	0.12248	0.159732	0.154438	0.198206	0.158714	1	97.8074	4.75302	0.0485957
YDL136W	YDL136W_4_217600_218367_INTRON_4_408	0.0887437	0.0666619	0.093767	0.129079	0.0945629	1	159.538	3.34892	0.0209914
YER003C	YER003C_5_159117_157735_INTRON_32_124	0.0698498	0.0312135	0.0659173	0.0678314	0.058703	0	11.321	0.416629	0.0368013
YER102W	YER102W_5_362729_363698_INTRON_1_360	0.312669	0.0134764	0.0189577	0.00951179	0.0886537	0	8.89737	0.13983	0.0157159
SNR17A	SNR17A_15_780106_780595_INTRON_15_171	0.251089	0.215095	0.261191	0.266771	0.248537	1	207.614	3.59261	0.0173043
YBR089C-A	YBR089C-A_2_426588_426148_INTRON_1_114	0.108924	0.0539345	0.135615	0.0603236	0.0896993	0	12.8727	0.34708	0.0269624
YBL059C-A	YBL059C-A_2_110500_110086_INTRON_35_119	0.683576	0.763513	0.932731	1.00173	0.845387	1	815.057	16.2182	0.0198982
YDR397C	YDR397C_4_1266887_1266355_INTRON_38_129	0.362681	0.351853	0.457361	0.444757	0.404163	1	236.349	4.33987	0.0183621
YER044C-A	YER044C-A_5_239773_238459_INTRON_64_151	0.0650781	0.0863417	0.0829081	0.0827181	0.0792615	1	99.7454	2.87814	0.0288548
YBL072C	YBL072C_2_89435_88518_INTRON_1_308	0.272707	0.33606	0.369429	0.401216	0.344853	1	309.284	5.19115	0.0167844
YDL064W	YDL064W_4_337486_338069_INTRON_39_148	0.304797	0.423082	0.413059	0.424067	0.391251	1	381.137	8.75	0.0229576
YER074W	YER074W_5_306319_307192_INTRON_4_469	0.342799	0.433383	0.450153	0.493763	0.430024	1	314.887	6.25725	0.0198714
YGL033W	YGL033W_7_435621_436347_INTRON_56_125	0.103466	0.0271106	0.119265	0.0704438	0.0800713	0	13.0316	0.314636	0.024144
YBR189W	YBR189W_2_604466_605466_INTRON_8_420	0.35798	0.296761	0.367353	0.405831	0.356981	1	342.208	6.85674	0.0200368
YDR367W	YDR367W_4_1212837_1213603_INTRON_31_131	0.115832	0.08852	0.0888836	0.0915638	0.0962	1	86.6117	1.87585	0.0216581
YGL031C	YGL031C_7_438393_437938_INTRON	0.0802108	0.0480751	0.0549415	0.0447539	0.0569953	1	42.8409	0.960715	0.0224252
YDR447C	YDR447C_4_1355542_1354818_INTRON_4_317	0.138961	0.100946	0.112226	0.109832	0.115491	1	59.6937	1.18514	0.0198537
YCR031C	YCR031C_3_178212_177492_INTRON_8_314	0.652143	0.542269	0.748483	0.82106	0.690989	1	629.71	14.9433	0.0237305
YFR032C-A	YFR032C-A_6_223758_223245_INTRON_1_331	0.332079	0.196581	0.36862	0.327991	0.306318	1	256.034	5.70937	0.0222993
YDR381W	YDR381W_4_1236547_1237993_INTRON_286_1051	0.116755	0.0445753	0.12563	0.105602	0.0981407	0	9.74148	0.160732	0.0164998
YBR230C	YBR230C_2_680008_679507_INTRON_12_108	0.576687	0.00217215	0.285566	0.160534	0.25624	0	7.58173	0.166323	0.0219373
YER133W	YER133W_5_432491_433954_INTRON_178_702	0.802276	0.764464	0.922408	0.904528	0.848419	1	651.994	9.84841	0.0151051
YDR305C	YDR305C_4_1073479_1072737_INTRON_88_176	0.145927	0.254531	0.213473	0.248542	0.215618	1	197.874	3.82526	0.0193318
YEL012W	YEL012W_5_131772_132551_INTRON_6_128	0.109184	0.126435	0.121553	0.221009	0.144545	0	10.1446	0.170556	0.0168124
YKL002W	YKL002W_11_437416_438182_INTRON_61_128	0.344782	0.35828	0.428442	0.411951	0.385864	1	409.268	7.6275	0.0186369
YKL186C	YKL186C_11_93537_92746_INTRON_71_224	0.0390631	NaN	0.120258	0.0719198	0.0770803	0	9.32862	0.264567	0.0283608
YGR027C	YGR027C_7_534779_534126_INTRON_1_312	0.411718	0.381226	0.387135	0.435387	0.403866	1	382.856	5.56266	0.0145294
YHL001W	YHL001W_8_104270_105084_INTRON_130_527	0.734578	0.874732	0.811266	0.863511	0.821022	1	982.137	14.3657	0.0146269
YHR077C	YHR077C_8_255757_252375_INTRON_7_119	0.806628	0.772035	0.693575	0.744777	0.754254	1	767.077	10.9287	0.0142472
YJL041W	YJL041W_10_365480_368069_INTRON_2_119	0.132499	0.189992	0.133005	0.152089	0.151896	1	102.437	2.23718	0.0218396
YKL006C-A	YKL006C-A_11_430270_429836_INTRON_37_177	0.160455	0.111047	0.118164	0.118855	0.12713	1	99.8175	1.92906	0.0193259
YKL186C	YKL186C_11_93537_92746_INTRON_71_233	0.216565	0.0832296	0.0831384	0.122623	0.126389	0	34.237	1.76479	0.0515463
YLL050C	YLL050C_12_40413_39803_INTRON_15_193	0.189023	0.174884	0.187775	0.206111	0.189449	1	171.712	2.2182	0.0129181
YDR025W	YDR025W_4_491510_492319_INTRON_46_384	0.507832	0.413267	0.559189	0.639396	0.529921	1	599.456	7.67931	0.0128105
YGL178W	YGL178W_7_167356_170575_INTRON_4_643	0.784735	0.711347	0.688573	0.671376	0.714008	1	719.15	9.72745	0.0135263
YHR079C-A	YHR079C-A_8_262554_262193_INTRON_114_199	0.262694	0.00189614	0.172764	0.137017	0.143593	0	8.80348	0.208175	0.0236469
YDR064W	YDR064W_4_579453_580447_INTRON_22_560	0.230915	0.285577	0.275982	0.236203	0.257169	1	181.273	2.69534	0.014869
YGL183C	YGL183C_7_157071_156547_INTRON_4_86	0.0810458	0.0832732	0.0719645	0.0727372	0.0772551	1	49.0368	0.885656	0.0180611
YKL081W	YKL081W_11_282533_284097_INTRON_206_531	0.882445	0.772389	0.826332	0.879906	0.840268	1	782.975	13.7049	0.0175036
YKL186C	YKL186C_11_93537_92746_INTRON_21_233	0.388944	0.0399021	0.314914	0.446558	0.29758	0	13.771	0.342301	0.0248567
YHR012W	YHR012W_8_129473_130440_INTRON_49_167	0.60652	0.572638	0.72337	0.691135	0.648416	1	434.437	7.92795	0.0182488
YHR101C	YHR101C_8_315970_314876_INTRON_111_197	0.486115	0.639864	0.637174	0.702377	0.616383	1	655.37	19.068	0.029095
YBR191W	YBR191W_2_606228_607098_INTRON_12_399	0.243826	0.234097	0.219572	0.228834	0.231582	1	211.423	3.37693	0.0159724
YKL186C	YKL186C_11_93537_92746_INTRON_21_169	0.0355327	0.0213456	0.0628698	0.0547888	0.0436343	0	70.5704	2.78499	0.0394639
YGL232W	YGL232W_7_62074_63001_INTRON_58_115	0.239559	0.161401	0.261893	0.239427	0.22557	1	204.209	4.21111	0.0206216
YGR148C	YGR148C_7_788173_787307_INTRON_1_392	0.304155	0.271832	0.275413	0.335299	0.296675	1	317.333	9.54083	0.0300656
YHR016C	YHR016C_8_138446_136872_INTRON_48_215	1.02912	1.09967	1.02379	0.959078	1.02792	1	817.8	13.8916	0.0169866
YHR123W	YHR123W_8_354817_356083_INTRON_51_141	0.486237	0.552257	0.580038	0.594094	0.553156	1	634.57	12.5013	0.0197004
YIL133C	YIL133C_9_99416_98527_INTRON_32_321	0.0478978	0.046032	0.0305942	0.0670502	0.0478936	0	9.74725	0.199219	0.0204385
YKL157W	YKL157W_11_154993_158183_INTRON_282_664	0.0440118	0.0636178	0.0447335	0.0375496	0.0474782	0	35.5813	4.3176	0.121345
YKL190W	YKL190W_11_82949_83552_INTRON_53_128	0.25335	0.320097	0.232635	0.280206	0.271572	1	260.373	6.5016	0.0249704
YGL251C	YGL251C_7_31636_27921_INTRON_59_210	0.158907	0.0039605	0.191209	0.226455	0.145133	0	12.2698	1.44383	0.117674
YGR183C	YGR183C_7_859471_859058_INTRON_4_216	0.328844	0.307126	0.314644	0.312669	0.315821	1	214.343	4.4493	0.0207579
YHR021C	YHR021C_8_148660_147862_INTRON_4_553	0.344653	0.289884	0.327605	0.361628	0.330942	1	270.578	5.62351	0.0207833
YHR141C	YHR141C_8_382752_381991_INTRON_5_445	0.207023	0.261864	0.230202	0.209188	0.227069	1	183.125	3.05785	0.0166982
YKL180W	YKL180W_11_109271_110131_INTRON_310_615	0.617452	0.700991	0.707692	0.71578	0.685479	1	706.689	12.3175	0.0174299
YKR057W	YKR057W_11_551293_551878_INTRON_25_346	0.330277	0.192485	0.322019	0.313453	0.289558	1	277.079	6.86648	0.0247817
YDL137W	YDL137W_4_216158_217074_INTRON_1_332	0.117879	0.00993515	0.0352745	0.0973588	0.0651118	0	15.9884	0.294	0.0183883
YGL087C	YGL087C_7_346902_346404_INTRON_12_96	0.140996	0.133647	0.163775	0.110855	0.137318	1	134.933	2.39345	0.0177381
YGR214W	YGR214W_7_920570_921783_INTRON_91_545	0.60581	0.63224	0.667454	0.686421	0.647981	1	536.813	7.90817	0.0147317
YHR203C	YHR203C_8_505526_504472_INTRON_15_283	0.177523	0.132167	0.244516	0.259838	0.203511	1	209.239	3.21277	0.0153546
YJL001W	YJL001W_10_434855_435618_INTRON_66_181	0.908781	0.92433	0.892092	1.0117	0.934227	1	1110.43	18.0566	0.0162609
YJR094W-A	YJR094W-A_10_608000_608553_INTRON_3_277	0.564436	0.545396	0.578515	0.60019	0.572134	1	503.932	7.03655	0.0139633
YKL186C	YKL186C_11_93537_92746_INTRON_71_169	0.0497276	0.0598124	0.0364303	0.0611173	0.0517719	0	7.71571	0.122201	0.015838
YKR094C	YKR094C_11_618384_617630_INTRON_9_376	0.729148	0.608212	0.66854	0.705507	0.677852	1	570.943	9.55081	0.0167281
YGL103W	YGL103W_7_310965_311925_INTRON_50_560	0.839391	0.9044	0.671581	0.764127	0.794875	1	844.216	25.9453	0.0307329
YGR001C	YGR001C_7_498029_497128_INTRON_577_669	0.203995	0.158633	0.260566	0.285892	0.227272	1	201.069	4.43645	0.0220644
YGR225W	YGR225W_7_945138_946919_INTRON_1184_1276	0.0543727	0.0467734	0.0370667	0.0307406	0.0422384	0	12.9348	0.332771	0.0257267
YIL004C	YIL004C_9_348502_347943_INTRON_12_142	0.0890804	0.0841952	0.0679498	0.107696	0.0872302	1	88.5949	1.4745	0.0166432
YKR095W-A	YKR095W-A_11_625432_625839_INTRON_39_113	0.0712972	0.037626	0.0181208	0.0398071	0.0417128	0	43.9171	0.781851	0.0178029
YDL191W	YDL191W_4_117665_118518_INTRON_4_494	0.954227	0.795904	1.12231	1.08396	0.9891	1	1134.3	20.2259	0.0178312
YGL137W	YGL137W_7_249872_252741_INTRON_19_218	0.504006	0.53745	0.480506	0.495267	0.504307	1	391.121	6.41663	0.0164057
YIL052C	YIL052C_9_257061_256224_INTRON_38_509	0.625409	0.664361	0.637548	0.653653	0.645243	1	651.072	11.1372	0.0171059
YGR029W	YGR029W_7_543547_544199_INTRON_87_169	0.237523	0.219335	0.271684	0.286016	0.253639	1	321.599	4.5673	0.0142019
YIL069C	YIL069C_9_232366_231550_INTRON_4_412	0.262688	0.244386	0.253465	0.318082	0.269655	1	324.297	5.94261	0.0183246
YJL136C	YJL136C_10_156971_156248_INTRON_25_484	0.489289	0.500585	0.603737	0.603613	0.549306	1	450.823	7.50621	0.01665
YGR034W	YGR034W_7_555923_556666_INTRON_26_379	0.21923	0.189605	0.191413	0.229496	0.207436	1	178.347	2.76707	0.015515
YHR010W	YHR010W_8_126513_127484_INTRON_32_592	0.525808	0.46909	0.49009	0.574396	0.514846	1	574.804	9.22574	0.0160502
YHR097C	YHR097C_8_298611_297387_INTRON_126_249	0.68381	0.56189	0.62308	0.670788	0.634892	1	583.709	9.07342	0.0155444
YIL106W	YIL106W_9_166412_167441_INTRON_21_105	0.578915	0.601899	0.578543	0.692399	0.612939	1	708.067	14.429	0.020378
YJL177W	YJL177W_10_90783_91654_INTRON_310_626	0.737763	0.859809	0.783776	0.813191	0.798635	1	734.609	10.5298	0.0143339
YLR061W	YLR061W_12_263195_263949_INTRON_13_401	0.48818	0.4113	0.51568	0.457467	0.468157	1	298.105	5.37411	0.0180276
YGL226C-A	YGL226C-A_7_73156_72747_INTRON_22_170	0.0662477	0.029014	0.0853532	0.091257	0.067968	0	50.6781	1.17099	0.0231064
YIL111W	YIL111W_9_155219_155762_INTRON_2_89	0.49552	0.487659	0.453623	0.457084	0.473471	1	410.626	6.3013	0.0153456
YKL156W	YKL156W_11_158616_159214_INTRON_4_353	0.487773	0.498236	0.544851	0.560693	0.522888	1	755.957	25.2958	0.033462
YGL076C	YGL076C_7_365994_364333_INTRON_12_470	0.864617	0.841226	0.933819	0.840732	0.870099	1	636.268	10.3848	0.0163214
YJL191W	YJL191W_10_73786_74610_INTRON_11_418	0.0515432	0.0496529	0.0402252	0.057012	0.0496083	0	33.8934	0.536279	0.0158225
YDL130W	YDL130W_4_229906_230527_INTRON_115_415	0.587216	0.509906	0.206487	0.20856	0.378042	1	239.048	5.34443	0.0223571
YJR021C	YJR021C_10_469271_468247_INTRON_317_396	0.118146	0.00813999	0.119266	0.0695057	0.0787644	0	12.5576	0.620994	0.0494517
YDL029W	YDL029W_4_399336_400634_INTRON_23_145	0.536879	0.639675	0.541137	0.633138	0.587707	1	744.012	17.6159	0.0236769
YHR039C-A	YHR039C-A_8_187670_187164_INTRON_4_165	0.545414	0.626357	0.610211	0.640942	0.605731	1	696.645	12.0448	0.0172897
YJL024C	YJL024C_10_396288_395627_INTRON_23_99	0.885352	0.796379	0.856899	0.886682	0.856328	1	1046.27	24.0764	0.0230116
YLR426W	YLR426W_12_987057_988108_INTRON_81_151	0.112489	0.0229856	0.290692	0.223966	0.162533	0	11.3057	0.26083	0.0230706
YML067C	YML067C_13_140214_139063_INTRON_32_124	0.598919	0.542297	0.652245	0.596187	0.597412	1	703.807	11.7171	0.0166482
YOR234C	YOR234C_15_779404_778554_INTRON_20_546	0.295538	0.27377	0.319999	0.32674	0.304012	1	333.066	4.97416	0.0149345
YPR043W	YPR043W_16_654161_654842_INTRON_3_405	0.601978	0.558266	0.4987	0.533285	0.548057	1	373.67	5.04051	0.0134892
YML073C	YML073C_13_124172_123227_INTRON_16_430	0.712429	0.582602	0.616866	0.610712	0.630652	1	347.622	5.87087	0.0168887
YMR133W	YMR133W_13_536206_537608_INTRON_1243_1358	0.0849749	0.0175248	0.0259827	0.0266868	0.0387923	0	8.89622	0.132851	0.0149334
YNL162W	YNL162W_14_331319_332151_INTRON_5_516	0.141212	0.158863	0.0858067	0.144986	0.132717	1	136.925	3.1698	0.0231499
YOL048C	YOL048C_15_241308_240202_INTRON_286_363	0.352872	0.386611	0.268374	0.342038	0.337474	1	295.376	4.17366	0.01413
YOR293W	YOR293W_15_867094_867848_INTRON_53_489	0.187533	0.269864	0.15611	0.217888	0.207849	1	237.939	3.23332	0.0135889
YLR128W	YLR128W_12_398531_399434_INTRON_4_97	0.0862514	0.00940164	0.0685347	0.022769	0.0467392	0	9.04721	0.195227	0.0215787
YLR333C	YLR333C_12_796335_795573_INTRON_1_423	0.0664314	0.0195396	0.0238143	0.0384276	0.0370532	0	22.5774	0.363332	0.0160928
YML024W	YML024W_13_225889_226697_INTRON_4_401	0.0545399	0.00786529	0.0354837	0.0744684	0.0430893	0	9.69685	0.249526	0.0257327
YML085C	YML085C_13_99400_97941_INTRON_26_141	0.797155	0.653108	0.720275	0.859922	0.757615	1	871.549	13.543	0.015539
YMR142C	YMR142C_13_551206_550205_INTRON_5_406	0.286675	0.331066	0.316789	0.351432	0.321491	1	268.742	4.74631	0.0176612
YOL120C	YOL120C_15_94401_93394_INTRON_113_559	0.684894	0.602313	0.60085	0.615991	0.626012	1	659.22	9.42976	0.0143044
YLR185W	YLR185W_12_522665_523290_INTRON_8_366	0.651511	0.577683	0.568969	0.619583	0.604437	1	412.666	9.41377	0.0228121
YPR098C	YPR098C_16_729525_728944_INTRON_48_143	0.105571	0.120894	0.0894839	0.161542	0.119373	1	145.956	3.2738	0.0224301
YML025C	YML025C_13_225365_224406_INTRON_28_126	0.138703	0.114091	0.174598	0.18735	0.153686	1	202.747	5.52442	0.0272479
YMR143W	YMR143W_13_551927_552902_INTRON_25_568	0.108671	0.07273	0.0677141	0.112724	0.0904597	1	93.2674	1.74359	0.0186945
YNL050C	YNL050C_14_534978_534075_INTRON_18_108	0.505192	0.359033	0.396769	0.417598	0.419648	1	264.788	4.17008	0.0157488
YNL265C	YNL265C_14_145280_144279_INTRON_28_132	0.446447	0.60533	0.429522	0.500242	0.495385	1	331.561	5.33346	0.0160859
YPL031C	YPL031C_16_493033_492014_INTRON_18_119	0.596638	0.783959	0.705154	0.721696	0.701862	1	757.467	13.8827	0.0183279
YLR211C	YLR211C_12_564531_563792_INTRON_19_77	0.0572061	0.0918282	0.0354823	0.0405473	0.056266	0	37.4628	3.83662	0.102411
YPL198W	YPL198W_16_173151_174701_INTRON_12_420	0.0461633	0.0426949	0.0356082	0.0305778	0.0387611	1	865.609	17.6315	0.0203689
YPR132W	YPR132W_16_794960_795762_INTRON_66_430	0.379889	0.315471	0.36806	0.427574	0.372749	1	406.759	9.77026	0.0240197
YML026C	YML026C_13_223828_222987_INTRON_48_448	0.236237	0.20905	0.244248	0.275978	0.241378	1	281.064	5.28267	0.0187952
YML124C	YML124C_13_23684_22049_INTRON_26_323	0.438826	0.471896	0.517952	0.545846	0.49363	1	517.363	7.5481	0.0145896
YMR194W	YMR194W_13_651144_651909_INTRON_17_479	0.0815673	0.0909012	0.0706573	0.077947	0.0802682	0	78.6432	1.20648	0.0153412
YNL069C	YNL069C_14_494998_493953_INTRON_29_477	0.328091	0.395772	0.377367	0.41283	0.378515	1	451.323	9.8857	0.0219038
YNL301C	YNL301C_14_64561_63569_INTRON_113_544	0.485919	0.404745	0.50089	0.498518	0.472518	1	697.46	11.252	0.0161329
YPR187W	YPR187W_16_911252_911795_INTRON_21_96	0.705872	0.666058	0.691659	0.716487	0.695019	1	770.635	14.0156	0.018187
YMR033W	YMR033W_13_337787_339276_INTRON_31_116	0.414705	0.340843	0.516077	0.464341	0.433991	1	523.771	7.98562	0.0152464
YMR201C	YMR201C_13_667043_665844_INTRON_28_111	0.672329	0.531775	0.70277	0.706222	0.653274	1	769.808	10.8293	0.0140675
YOR096W	YOR096W_15_505793_506766_INTRON_145_545	0.448226	0.44636	0.358248	0.470805	0.43091	1	430.396	9.83222	0.0228446
YLR287C-A	YLR287C-A_12_713158_712537_INTRON_4_433	0.0882377	0.0214239	0.0332119	0.159726	0.0756498	0	12.434	0.420675	0.0338328
YPL241C	YPL241C_16_96258_95372_INTRON_26_105	0.2085	0.0211252	0.291084	0.228066	0.187194	0	9.27459	0.227859	0.0245681
YMR079W	YMR079W_13_424988_426058_INTRON_10_165	1.07137	0.852823	0.72107	0.770196	0.853865	1	802.36	16.6639	0.0207686
YMR225C	YMR225C_13_721402_720959_INTRON_59_205	0.659138	0.619896	0.644716	0.790513	0.678566	1	848.733	12.7401	0.0150107
YNL312W	YNL312W_14_48286_49215_INTRON_8_115	0.72057	0.802778	0.759279	0.818727	0.775339	1	949.127	22.5131	0.0237198
YOR122C	YOR122C_15_552886_552297_INTRON_14_222	0.116653	0.0896817	0.0313039	0.043204	0.0702105	0	47.2598	1.29711	0.0274463
YLR306W	YLR306W_12_744151_744851_INTRON_4_137	0.267743	0.260684	0.271766	0.31322	0.278353	1	339.368	6.36508	0.0187557
YPL249C-A	YPL249C-A_16_76239_75699_INTRON_17_254	0.580082	0.63121	0.521694	0.64353	0.594129	1	568.307	8.26322	0.0145401
YLR406C	YLR406C_12_931752_931062_INTRON_58_406	0.481255	0.524585	0.44622	0.484136	0.484049	1	489.09	6.18	0.0126357
YML056C	YML056C_13_164176_162194_INTRON_461_868	0.744558	0.798533	0.756126	0.835249	0.783617	1	899.629	15.4411	0.0171639
YMR116C	YMR116C_13_500687_499455_INTRON_538_810	0.855007	0.691895	0.788672	0.865112	0.800172	1	909.48	14.5637	0.0160132
YMR230W	YMR230W_13_732413_733140_INTRON_53_462	0.250928	0.207409	0.200208	0.224541	0.220771	1	152.972	2.60974	0.0170602
YOR182C	YOR182C_15_678792_678190_INTRON_4_414	0.392736	0.351103	0.453051	0.440294	0.409296	1	405.846	7.89639	0.0194566
YPL090C	YPL090C_16_378390_377286_INTRON_7_400	0.473473	0.545156	0.46236	0.521518	0.500627	1	439.155	6.28874	0.0143201
YPL129W	YPL129W_16_305297_306136_INTRON_10_114	0.209552	0.205199	0.167993	0.202111	0.196214	1	200.14	3.32793	0.016628
YPR028W	YPR028W_16_623522_624197_INTRON_52_184	0.441277	0.416373	0.446104	0.507317	0.452768	1	665.033	11.3272	0.0170325
YLR316C	YLR316C_12_766358_765266_INTRON_230_285	0.308716	0.00655987	0.0537651	0.201712	0.142688	1	641.267	10.2294	0.0159519
YMR125W	YMR125W_13_517538_520445_INTRON_26_347	0.0222233	0.0145205	0.0306673	0.05477	0.0305453	0	38.4823	0.619828	0.0161068
YNL147W	YNL147W_14_350937_351380_INTRON_19_138	0.136975	0.0392441	0.13206	0.071514	0.0949485	0	10.9951	0.744596	0.0677206
YLR316C	YLR316C_12_766358_765266_INTRON_110_177	0.771538	0.713653	0.885008	0.880248	0.812612	0	7.79596	0.466793	0.0598762
YLR448W	YLR448W_12_1028848_1029762_INTRON_16_399	0.456658	0.348886	0.238414	0.294073	0.334508	1	234.678	3.99762	0.0170345
YPL175W	YPL175W_16_218629_220087_INTRON_18_117	0.159379	0.144993	0.121528	0.188655	0.153639	1	165.386	3.36368	0.0203384
YNL044W	YNL044W_14_545264_545873_INTRON_25_103	0.371694	0.381552	0.381825	0.435902	0.392743	1	371.985	5.77682	0.0155297
YOL121C	YOL121C_15_92849_92025_INTRON_21_410	0.214771	0.188879	0.233711	0.262738	0.225025	1	285.252	3.69954	0.0129693
YLR367W	YLR367W_12_855877_857316_INTRON_698_1180	0.0766661	NaN	0.037217	0.129323	0.0810686	0	9.39443	0.278039	0.0295962
YOL127W	YOL127W_15_80347_81189_INTRON_14_427	0.436228	0.400132	0.456067	0.570999	0.465857	1	419.005	7.34218	0.0175229
YPL075W	YPL075W_16_412249_415357_INTRON_9_759	0.0354875	0.00597256	0.165627	0.116637	0.0809311	0	10.4769	0.152623	0.0145676
YPL218W	YPL218W_16_138697_139408_INTRON_29_167	0.672841	0.676503	0.647678	0.772331	0.692338	1	721.144	15.1662	0.0210307
YLR367W	YLR367W_12_855877_857316_INTRON_1_550	0.0642924	0.00903867	0.244121	0.133824	0.112819	0	9.65836	0.180547	0.0186933
YNL096C	YNL096C_14_444312_443395_INTRON_145_489	0.645284	0.574187	0.671677	0.768538	0.664922	1	698.006	14.7103	0.0210748
YNL302C	YNL302C_14_62942_61957_INTRON_21_571	0.277129	0.298726	0.404942	0.380261	0.340264	1	272.942	5.11183	0.0187286
YPL079W	YPL079W_16_406631_407534_INTRON_12_432	0.73253	0.55377	0.626757	0.659309	0.643091	1	468.301	9.68379	0.0206786
YLR388W	YLR388W_12_898158_898821_INTRON_1_488	0.14002	0.138038	0.108675	0.119688	0.126605	1	90.3955	1.91158	0.0211469
YNL130C	YNL130C_14_381156_379555_INTRON_30_470	0.551794	0.000734131	0.287886	1.125	0.491353	0	9.74497	0.278567	0.0285857
YPL081W	YPL081W_16_404945_406039_INTRON_8_508	0.105372	0.0751916	0.0682193	0.0753343	0.0810293	0	74.5564	1.5657	0.0210002
YJL189W	YJL189W_10_75932_76473_INTRON_7_392	1.00121	0.808935	0.848397	0.863394	0.880485	1	749.726	12.6039	0.0168114
YML094W	YML094W_13_82275_82849_INTRON_17_99	0.219066	0.139141	0.185718	0.180937	0.181215	1	151.413	4.41042	0.0291285
YPL198W	YPL198W_16_173151_174701_INTRON_515_921	0.884967	0.713503	0.695245	0.778808	0.768131	0	53.2524	1.33489	0.0250672
YDL189W	YDL189W_4_122079_123590_INTRON_1_99	0.264197	0.200871	0.242286	0.273891	0.245311	1	359.949	6.38569	0.0177405
YMR292W	YMR292W_13_854795_855293_INTRON_23_104	0.725139	0.526858	0.784985	0.640134	0.669279	1	595.386	9.48555	0.0159318
YPR063C	YPR063C_16_678315_677807_INTRON_42_127	0.0574931	0.0163109	0.0472128	0.0514959	0.0431282	0	11.2745	7.12253	0.631738
YNL012W	YNL012W_14_609682_611661_INTRON_106_189	0.152351	0.00208565	0.0512632	0.0516698	0.0643425	0	10.0356	0.243901	0.0243036
YGL076C	YGL076C_7_365994_364333_INTRON_565_1032	0.950238	0.83716	0.949578	0.946117	0.920773	1	661.87	9.29706	0.0140467
YLR078C	YLR078C_12_286560_285737_INTRON_4_92	0.0604531	0.0227446	0.0456821	0.0439513	0.0432078	0	17.6907	0.292163	0.0165151
YOL047C	YOL047C_15_242745_241612_INTRON_244_306	0.0356909	0.0133097	0.24606	0.216547	0.127902	0	11.4043	0.345729	0.0303156
YHR001W-A	YHR001W-A_8_107819_108115_INTRON_7_69	0.946851	0.982528	0.978424	0.937631	0.961359	1	923.719	12.2144	0.0132231
YOR312C	YOR312C_15_901173_900242_INTRON_8_414	0.791181	0.803732	0.774317	0.844515	0.803436	1	840.673	15.0207	0.0178675
YKL186C	YKL186C_11_93537_92746_INTRON_21_224	0.153377	0.00950248	0.0303383	0.0791967	0.0681035	0	10.4008	0.186107	0.0178935
YNL246W	YNL246W_14_185459_186348_INTRON_33_127	0.0889577	0.00373048	0.185597	0.122736	0.100255	0	7.39246	0.143537	0.0194166
YGR001C	YGR001C_7_498029_497128_INTRON_36_97	0.0750343	0.0121548	0.157253	0.0295272	0.0684922	0	8.89846	0.140346	0.0157719
YNR053C	YNR053C_14_723108_721117_INTRON_811_1341	0.907527	0.773376	0.773607	0.847467	0.825494	1	873.493	25.181	0.0288279
YDL115C	YDL115C_4_255042_253994_INTRON_1_88	0.13264	0.0259213	0.0802475	0.25736	0.124042	0	10.5607	0.194106	0.0183801
YHR041C	YHR041C_8_189855_189122_INTRON_15_115	0.323035	0.33517	0.316787	0.359859	0.333713	1	339.024	4.87303	0.0143737
YLR093C	YLR093C_12_327416_326514_INTRON_17_157	0.108821	0.0769726	0.0740179	0.0977096	0.0893802	1	92.4971	1.89467	0.0204836
YGR118W	YGR118W_7_726968_727725_INTRON_66_385	0.324665	0.344346	0.342446	0.364004	0.343865	1	318.776	4.9719	0.0155968
YLR344W	YLR344W_12_819312_820142_INTRON_20_466	0.0956373	0.0840428	0.0938325	0.100868	0.0935953	1	76.9253	1.29822	0.0168763
YML034W	YML034W_13_209525_212155_INTRON_1921_2046	0.571864	0.441273	0.566863	0.626448	0.551612	0	90.634	1.34631	0.0148544
YML034W	YML034W_13_209525_212155_INTRON_1917_2046	0.0676932	0.0302751	0.0552831	0.0636386	0.0542225	1	698.174	13.5461	0.0194023
YBR225C-A	YBR225C-A_2_727032_726576_INTRON_65_155	0.0275084	0.0228762	0.198662	0.0282522	0.0693246	0	10.4434	0.29776	0.0285118
YDL082W	YDL082W_4_308423_309387_INTRON_5_369	0.18974	0.192445	0.187406	0.219429	0.197255	1	191.174	4.02144	0.0210355
YIL018W	YIL018W_9_316766_317930_INTRON_5_404	0.754508	0.618354	0.640378	0.684471	0.674428	1	510.114	8.80326	0.0172574
YJL205C-A	YJL205C-A_10_50443_50139_INTRON_33_175	0.0792774	0.0531519	0.0694177	0.0801015	0.0704871	1	93.598	1.67488	0.0178943
YLR048W	YLR048W_12_242233_243350_INTRON_91_449	0.480776	0.449087	0.389911	0.482802	0.450644	1	493.237	8.46324	0.0171586
YCR028C-A	YCR028C-A_3_173432_172942_INTRON_243_325	1.01738	0.977219	1.34263	1.42071	1.18948	1	958.334	17.0683	0.0178104
YNL112W	YNL112W_14_413636_416278_INTRON_1274_2275	0.0683689	0.051031	0.0493206	0.072674	0.0603486	0	55.6903	0.749069	0.0134506
YBR181C	YBR181C_2_592732_591670_INTRON_7_358	0.300598	0.348057	0.262085	0.324777	0.308879	1	238.472	3.86761	0.0162183
YFL034C-A	YFL034C-A_6_64931_64242_INTRON_13_333	0.236841	0.00626542	0.0710567	0.0717176	0.0964703	0	10.3132	0.256512	0.0248724
YFL039C	YFL039C_6_54695_53260_INTRON_11_318	0.653292	0.743288	0.70278	0.733359	0.70818	1	523.36	8.52561	0.0162901
YPL143W	YPL143W_16_282121_282969_INTRON_20_544	0.315462	0.32424	0.326065	0.363521	0.332322	1	316.844	5.87825	0.0185525
YBL018C	YBL018C_2_186436_185960_INTRON_48_122	0.741318	0.818849	1.00844	1.04247	0.902771	1	839.829	16.6267	0.0197977
YBL059W	YBL059W_2_110555_111205_INTRON_287_355	0.143569	0.107447	0.121192	0.11643	0.12216	1	59.724	1.77361	0.0296967
YBR084C-A	YBR084C-A_2_415219_414144_INTRON_3_508	0.0892999	0.0855482	0.125063	0.126589	0.106625	1	103.277	3.13448	0.0303503
YDL219W	YDL219W_4_65243_65766_INTRON_66_136	0.0394707	0.0201114	0.183546	0.164794	0.101981	0	8.31631	0.76839	0.0923955
YFL034C-B	YFL034C-B_6_63992_63015_INTRON_21_134	0.0602819	0.0549174	0.114893	0.108129	0.0845552	1	127.92	3.11782	0.0243732
YFR031C-A	YFR031C-A_6_221405_220494_INTRON_5_151	0.131714	0.115584	0.151166	0.176118	0.143645	1	136.342	2.41623	0.0177219
YBR220C	YBR219C_2_663261_662457_INTRON_302_722	0.0248964	0.0131095	0.138791	0.0595914	0.0590971	0	10.0042	0.204844	0.0204759
YDR450W	YDR450W_4_1359912_1360787_INTRON_48_482	0.436168	0.412033	0.339997	0.386417	0.393654	1	340.917	4.8521	0.0142325
YER074W-A	YER074W_A_5_307649_308119_INTRON_305_415	0.0733139	0.00867345	0.0231393	0.0868204	0.0479868	1	669.406	11.4603	0.0171201
YBL050W	YBL050W_2_125087_126081_INTRON_31_146	0.400094	0.338956	0.336022	0.311064	0.346534	1	210.08	4.12851	0.0196521
