# Supplementary material for: Accurate, Model-Based Tuning of Synthetic Gene Expression Using Introns in S. cerevisiae
Source: PLoS Genet. 2014 Jun 26;10(6):e1004407. doi: 10.1371/journal.pgen.1004407 (PMC4072511; doi:10.1371/journal.pgen.1004407)
Supplement: Table S2 — Conditions experiments raw data. The experimental conditions raw data contains all the different duplication information and internal condition splicing efficiency correlation results and p-values. The growth levels of the Cherry (No-YFP) and YiFP strains are presented as well as the YiFP strains' growth level standard deviation. (XLSX) [file pgen.1004407.s012.xlsx]

## Sheet: 2.Condition Data
SD Complete	Duplicate 1		Duplicate 2		Duplicate 3		Duplicate 4		Growth Level			Remarks
	Correaltion	P-Value	Correaltion	P-Value	Correaltion	P-Value	Correaltion	P-Value	Cherry (Avg)	YiFP (Avg)	YiFP (Std)			The experimental conditions raw data contains all the different duplication information and internal condition splicing efficiency correlation results and p-values. The growth levels of the cherry and YiFP are presented as well as the YiFP standard deviation.
Duplicate 1	1	N/A	0.942302	3.79625e-114	0.943171	7.33469e-116	0.946359	9.22235e-119	0.194352	0.186242	0.0239808
Duplicate 2	0.942302	3.79625e-114	1	N/A	0.936143	4.13998e-109	0.93309	8.51696e-107	0.17739	0.175631	0.0258078
Duplicate 3	0.943171	7.33469e-116	0.936143	4.13998e-109	1	N/A	0.961693	9.1878e-136	0.170259	0.167792	0.0179146
Duplicate 4	0.946359	9.22235e-119	0.93309	8.51696e-107	0.961693	9.1878e-136	1	N/A	0.186367	0.184333	0.022087
Nitrogen Starvation	Duplicate 1		Duplicate 2		Duplicate 3				Growth Level			Remarks
	Correaltion	P-Value	Correaltion	P-Value	Correaltion	P-Value			Cherry (Avg)	YiFP (Avg)	YiFP (Std)
Duplicate 1	1	N/A	0.924111	5.37918e-101	0.921535	1.06591e-97			0.165365	0.162976	0.0166799
Duplicate 2	0.924111	5.37918e-101	1	N/A	0.980152	4.78704e-165			0.161158	0.161233	0.0172834
Duplicate 3	0.921535	1.06591e-97	0.980152	4.78704e-165	1	N/A			0.163912	0.160412	0.0182114
Rapamycin	Duplicate 1		Duplicate 2		Duplicate 3				Growth Level			Remarks
	Correaltion	P-Value	Correaltion	P-Value	Correaltion	P-Value			Cherry (Avg)	YiFP (Avg)	YiFP (Std)
Duplicate 1	1	N/A	0.891102	3.71662e-79	0.875383	1.33225e-73			0.050511	0.0458602	0.0132963	Short Experiment
Duplicate 2	0.891102	3.71662e-79	1	N/A	0.91593	1.51694e-95			0.069518	0.0656524	0.0172442
Duplicate 3	0.875383	1.33225e-73	0.91593	1.51694e-95	1	N/A			0.0698352	0.0661281	0.0154242
Staurosporine	Duplicate 1		Duplicate 2		Duplicate 3				Growth Level			Remarks
	Correaltion	P-Value	Correaltion	P-Value	Correaltion	P-Value			Cherry (Avg)	YiFP (Avg)	YiFP (Std)
Duplicate 1	1	N/A	0.933478	4.38951e-107	0.950818	4.31873e-121			0.161863	0.157967	0.0153695
Duplicate 2	0.933478	4.38951e-107	1	N/A	0.906646	2.01836e-90			0.183934	0.17685	0.0229787
Duplicate 3	0.950818	4.31873e-121	0.906646	2.01836e-90	1	N/A			0.186293	0.181339	0.0252055
KCl	Duplicate 1		Duplicate 2		Duplicate 3				Growth Level			Remarks
	Correaltion	P-Value	Correaltion	P-Value	Correaltion	P-Value			Cherry (Avg)	YiFP (Avg)	YiFP (Std)
Duplicate 1	1	N/A	0.98249	1.42738e-170	0.984847	5.29306e-177			0.11313	0.110068	0.0153364
Duplicate 2	0.98249	1.42738e-170	1	N/A	0.986938	2.45155e-188			0.107894	0.10586	0.0139303
Duplicate 3	0.984847	5.29306e-177	0.986938	2.45155e-188	1	N/A			0.104947	0.102624	0.0136772
SD Complete	Growth Level
	No-YFP (Avg)	No-YFP (CV)	YFP-WT (Avg)	YFP-WT (CV)	YiFP (Avg)	YiFP (CV)
Duplicate 1	0.183756	0.0838661	0.178575	0.108103	0.176015	0.127563
Duplicate 2	0.166472	0.121333	0.166588	0.166974	0.164605	0.149843
Duplicate 3	0.16251	0.0740217	0.165138	0.0890324	0.161209	0.101811
Duplicate 4	0.164678	0.252853	0.178273	0.111078	0.174779	0.116031
Mean	0.169354	0.133018	0.172144	0.118797	0.169152	0.123812
Fold Change	0.00172035		0.025292
Growth level values are in OD/minute
