# Supplementary material for: Accurate, Model-Based Tuning of Synthetic Gene Expression Using Introns in S. cerevisiae
Source: PLoS Genet. 2014 Jun 26;10(6):e1004407. doi: 10.1371/journal.pgen.1004407 (PMC4072511; doi:10.1371/journal.pgen.1004407)
Supplement: Table S3 — Conditions summary. This table summarizes the various experimental conditions. For each condition the Cherry and YFP average growth rate and internal splicing efficiency correlation are presented. The condition current correlations (Pearson) and p-value with the other condition are presented afterwards. (XLSX) [file pgen.1004407.s013.xlsx]

## Sheet: 3.Condition Sum
ID	Condition Name	Condition Description	Repeats Number	Growth Level		Internal Correation (Splicing Efficiency)		External Correation (Avergae Splicing Efficiency)
				Cherry	YiFP	min	max	SD	Pval	Nitro	Pval	Rapa	Pval	Satur	Pval	KCl	Pval
1	SD complete	SD complete	4	#REF!	#REF!	0.9331	0.9617	1	N/A	0.968	5.66672e-145	0.9347	6.88542e-109	0.9767	4.05155e-161	0.8782	7.0918e-78
2	Nitrogen Starvation	YNB wo wo + 2% Glucose + HIS + MET	3	#REF!	#REF!	0.9215	0.9802	0.968	5.66672e-145	1	N/A	0.9441	1.18908e-116	0.9556	2.79641e-128	0.8892	1.95977e-82
3	Rapamycin	SD complete + 200ng/ml Rapamycin	3	#REF!	#REF!	0.8754	0.9159	0.9347	6.88542e-109	0.9441	1.18908e-116	1	N/A	0.9315	1.58762e-106	0.8591	6.96659e-71
4	Staurosporine	SD complete + 2µM Staurosporine	3	#REF!	#REF!	0.9066	0.9508	0.9767	4.05155e-161	0.9556	2.79641e-128	0.9315	1.58762e-106	1	N/A	0.878	8.82969e-78
5	KCl		3	#REF!	#REF!	0.9825	0.9869	0.8782	7.0918e-78	0.8892	1.95977e-82	0.8591	6.96659e-71	0.878	8.82969e-78	1	N/A
	This table summarizes the various experimental conditions. For each condition the cherry and YFP average growth level and internal splicing effeminacy correlation are presented. The condition current correlations (Pearson) and p-value with the other condition are presented afterwards.
