# Supplementary material for: Accurate, Model-Based Tuning of Synthetic Gene Expression Using Introns in S. cerevisiae
Source: PLoS Genet. 2014 Jun 26;10(6):e1004407. doi: 10.1371/journal.pgen.1004407 (PMC4072511; doi:10.1371/journal.pgen.1004407)
Supplement: Table S4 — Motif location analysis. This table summarizes the frequency and position of appearance of the identified motifs along the introns, specified as distances from the 5′ and 3′ of the introns. For each of the motifs the table also describes its minimal and maximal scores, as well as which clans each motif belongs to. (XLSX) [file pgen.1004407.s014.xlsx]

## Sheet: 4.Motif location analysis
Motif Number	Clan Numbers	Minimal Score	Maximal Score	Similar Motif Sequences		Motif Locations Analysis - 5'SS							Motif Locations Analysis - 3'SS
						1-100	101-200	201-300	301-400	401-500	501-600	601-1000	1-100	101-200	201-300	301-400	401-500	501-600	601-1000
1	1, 2	0.88	0.88			4	2	6	0	3	0	0	2	3	2	0	2	1	0
2	1	N/A	N/A			3	1	1	2	11	3	0	8	1	0	0	2	1	1
3	1, 4, 5, 6, 7	0.71	0.89			5	1	3	1	3	2	0	2	4	2	0	0	1	1
4	1, 2, 8, 9	0.81	1			6	5	3	0	0	0	0	3	1	4	3	1	1	0
5	1, 4	0.9	0.9			3	0	3	2	9	0	0	4	2	1	0	0	0	1
6	1, 3, 6, 7, 16	0.61	0.68			2	1	0	4	4	5	0	6	0	0	0	1	1	0
7	1,7	0.67	0.67			5	1	0	0	2	0	0	2	1	1	2	1	1	0
8	1, 3, 7, 14, 17	0.6	0.68			7	1	0	0	2	0	0	1	4	1	0	6	2	0
9	1, 7	0.88	0.88			4	3	1	3	10	0	0	9	2	1	2	3	0	0
10	2, 9	0.61	0.61			3	0	4	6	13	1	1	15	1	0	0	0	0	0
11	2	N/A	N/A			4	5	2	1	3	0	0	7	2	1	0	5	0	0
12	2	N/A	N/A			4	1	1	1	3	0	0	3	1	3	1	0	1	0
13	2	N/A	N/A			5	0	4	1	3	0	0	2	2	0	1	4	1	0
14	2, 11	0.7	0.7			1	1	1	5	10	3	1	8	1	2	1	0	0	0
15	2	N/A	N/A			1	1	2	2	4	0	0	2	3	1	1	0	1	0
16	2	N/A	N/A			5	3	2	1	0	0	0	3	6	4	3	2	0	0
17	2, 9	0.75	0.75			3	1	4	5	9	4	0	7	2	1	1	2	1	1
18	3, 9	0.98	0.98			6	2	3	3	1	0	0	1	0	4	1	4	0	1
19	3, 9, 16	0.78	0.96			4	0	3	0	1	0	0	4	2	5	0	7	2	0
20	3	N/A	N/A			1	1	3	4	3	0	0	3	2	3	2	2	2	0
21	3, 6, 7	0.62	0.67			9	1	0	0	2	0	0	6	2	0	4	1	1	0
22	3, 9	1	1			5	6	1	2	2	0	0	5	1	1	3	3	2	0
23	3	N/A	N/A			4	0	4	2	2	1	0	2	4	2	2	2	1	0
24	3	N/A	N/A			5	2	3	0	1	1	0	3	4	2	2	2	0	1
25	4	N/A	N/A			2	4	1	2	11	2	0	11	0	3	0	1	0	0
26	4	N/A	N/A			3	1	1	1	1	0	0	4	1	3	2	4	2	0
27	4	N/A	N/A			2	3	6	4	4	1	0	4	1	0	2	1	0	1
28	4	N/A	N/A			5	4	0	1	3	0	0	4	4	4	0	3	1	0
29	4, 10	0.73	0.73			6	0	4	5	13	2	1	14	0	0	0	0	0	0
30	4	N/A	N/A			8	3	0	1	0	0	0	0	1	3	3	8	2	0
31	4, 5	0.77	0.77			5	1	1	2	9	4	0	9	1	0	1	2	0	1
32	5	N/A	N/A			2	2	4	6	7	1	1	7	3	0	0	2	0	0
33	5, 10	0.63	0.63			3	1	4	3	5	1	0	2	4	1	0	1	1	0
34	3, 5, 6, 7, 9, 11	0.64	0.79			2	3	2	1	10	4	0	8	2	2	0	4	0	1
35	5	N/A	N/A			8	2	4	0	2	1	0	3	1	3	2	3	1	0
36	5, 6, 10	0.82	0.9			2	2	1	1	6	2	0	4	3	2	0	0	2	0
37	5, 10, 12, 14	0.71	1			1	1	2	1	3	0	0	2	3	2	2	2	2	0
38	5, 9	0.76	0.76			5	1	1	2	7	0	1	8	3	0	0	1	0	0
39	5, 10, 13,14	0.63	0.97			0	4	3	2	3	1	0	2	1	1	1	5	0	0
40	6	N/A	N/A			6	0	5	7	14	2	1	16	0	0	0	1	0	0
41	6	N/A	N/A			3	3	3	1	3	1	0	3	4	2	3	6	0	0
42	1, 5, 6, 7, 14	0.64	0.72			4	0	3	3	6	3	1	7	1	1	1	1	1	0
43	6	N/A	N/A			4	1	1	2	7	0	0	4	2	3	0	4	1	0
44	6	N/A	N/A			4	4	3	1	2	1	0	5	3	5	3	2	1	0
45	6, 17	0.66	0.66			1	3	2	2	2	0	0	2	0	3	2	4	0	0
46	6	N/A	N/A			2	5	0	2	3	0	0	4	3	1	0	3	1	0
47	7	N/A	N/A			5	1	3	2	4	0	0	4	6	1	0	1	0	0
48	7	N/A	N/A			3	1	4	7	11	2	1	15	0	0	1	1	1	0
49	7	N/A	N/A			3	1	5	0	0	0	0	2	3	4	2	3	1	0
50	8	N/A	N/A			4	1	2	1	5	0	0	2	1	0	2	8	0	1
51	8	N/A	N/A			1	0	3	3	13	4	0	9	1	0	1	0	1	0
52	8	N/A	N/A			5	4	0	2	0	1	0	4	4	4	0	0	1	0
53	8, 9, 10, 15	0.78	0.86			7	0	3	3	15	2	1	18	0	0	0	0	0	0
54	8, 13	0.67	0.67			2	1	2	3	8	3	0	7	3	0	0	3	2	0
55	8	N/A	N/A			3	1	0	1	3	0	0	3	2	2	1	3	0	0
56	8	N/A	N/A			1	3	4	6	12	1	0	6	4	2	0	1	0	0
57	8, 17	0.66	0.66			5	1	1	1	6	1	0	3	2	0	4	0	1	1
58	8	N/A	N/A			3	3	1	6	1	1	0	4	5	5	1	4	1	0
59	8	N/A	N/A			5	2	0	1	3	0	0	2	4	2	5	4	1	0
60	9, 14	0.66	0.66			5	4	3	2	2	2	0	3	2	1	1	6	0	0
61	9	N/A	N/A			2	1	2	2	7	4	0	10	0	2	1	3	1	0
62	9	N/A	N/A			1	1	0	0	2	1	1	2	4	2	4	6	6	0
63	9, 13	0.63	0.63			2	1	1	2	8	0	1	1	6	1	0	0	0	0
64	10	N/A	N/A			0	1	2	2	11	1	0	6	4	1	0	0	0	1
65	10	N/A	N/A			0	2	1	1	2	0	0	2	3	6	1	5	0	0
66	10	N/A	N/A			4	2	3	3	5	0	0	7	2	1	0	2	0	0
67	10	N/A	N/A			2	5	2	1	7	0	1	4	2	2	0	2	0	0
68	10	N/A	N/A			5	2	0	2	1	1	0	2	3	2	3	2	0	0
69	11	N/A	N/A			3	1	7	2	1	0	0	4	2	0	0	4	0	0
70	11	N/A	N/A			4	2	1	1	8	2	0	8	3	1	0	1	1	0
71	11	N/A	N/A			5	4	0	2	4	2	0	3	3	6	0	1	1	0
72	11	N/A	N/A			2	0	3	0	5	1	1	7	3	1	0	3	0	0
73	11	N/A	N/A			3	2	2	2	1	0	0	3	5	3	2	5	1	0
74	11	N/A	N/A			6	3	3	2	2	0	0	3	3	4	3	3	0	0
75	12	N/A	N/A			1	2	1	8	7	3	0	9	1	0	0	2	0	0
76	12	N/A	N/A			6	1	3	4	14	2	1	21	0	0	0	0	0	0
77	12, 14	0.91	0.91			2	1	2	6	10	1	0	5	1	1	0	3	0	0
78	12	N/A	N/A			3	1	4	2	3	0	0	1	5	2	1	2	0	0
79	12	N/A	N/A			7	2	2	0	1	0	0	4	3	5	2	4	0	0
80	12	N/A	N/A			4	5	1	1	2	0	0	5	5	4	0	3	0	0
81	12	N/A	N/A			3	0	4	1	4	1	1	6	0	3	0	7	0	0
82	13	N/A	N/A			3	4	2	0	3	2	0	3	2	0	1	1	0	0
83	13	N/A	N/A			3	1	2	1	4	1	0	6	1	0	0	4	0	0
84	9, 10, 13, 15	0.61	0.79			6	1	2	6	10	3	0	17	0	0	0	1	1	0
85	13, 15	0.85	0.85			4	0	4	1	6	0	0	7	0	3	1	2	0	0
86	13, 15	0.63	0.63			4	3	3	0	2	0	0	3	3	1	1	2	2	0
87	13, 18	0.86	0.86			2	1	3	3	2	1	1	5	2	2	2	4	2	0
88	13	N/A	N/A			5	6	2	1	3	0	0	1	1	5	2	1	0	0
89	10, 14, 18	0.6	0.6			2	0	2	4	12	2	0	13	0	0	0	1	0	0
90	14	N/A	N/A			2	0	2	2	10	2	0	6	1	0	0	2	0	0
91	14	N/A	N/A			5	2	1	0	3	0	0	2	5	1	2	2	2	0
92	14, 18	0.64	0.64			2	1	4	2	7	0	0	4	1	1	1	0	2	0
93	15	N/A	N/A			3	2	1	0	2	1	0	3	1	3	3	2	2	0
94	15	N/A	N/A			5	2	2	0	8	0	0	3	1	3	0	3	3	0
95	15	N/A	N/A			1	6	1	3	1	0	1	1	5	2	3	1	0	0
96	15	N/A	N/A			0	2	1	0	5	1	0	5	6	1	3	1	1	0
97	15	N/A	N/A			3	7	0	2	4	0	0	2	2	1	1	3	3	0
98	15	N/A	N/A			1	1	2	3	7	3	0	5	2	0	0	2	1	1
99	15	N/A	N/A			4	2	1	0	3	0	0	3	2	3	3	5	4	0
100	16	N/A	N/A			3	1	4	1	1	1	0	4	1	1	1	4	0	0
101	16	N/A	N/A			1	2	5	1	4	0	0	5	2	0	2	2	0	0
102	16	N/A	N/A			3	1	1	2	3	1	0	5	1	0	0	2	0	0
103	16	N/A	N/A			4	0	2	3	1	1	0	7	4	3	1	3	1	0
104	16	N/A	N/A			2	0	2	1	5	0	0	2	4	1	3	1	1	0
105	16	N/A	N/A			1	1	1	0	1	1	0	5	2	1	3	4	3	0
106	17, 18, 19	0.61	0.92			2	4	0	1	2	1	0	3	7	3	2	3	1	0
107	17	N/A	N/A			2	3	3	2	2	0	0	5	3	2	2	2	1	0
108	17	N/A	N/A			1	2	0	1	2	0	0	1	2	0	3	1	1	0
109	17	N/A	N/A			3	2	2	1	1	0	0	1	1	2	1	5	0	0
110	17	N/A	N/A			3	3	4	3	3	1	0	4	2	0	1	3	0	0
111	18	N/A	N/A			3	0	2	5	3	2	0	5	1	1	1	1	0	0
112	18	N/A	N/A			4	5	2	1	1	0	0	4	4	2	1	2	0	0
113	18	N/A	N/A			1	1	1	0	1	0	0	3	2	1	3	1	3	0
114	19	N/A	N/A			6	1	3	3	9	2	1	16	0	0	0	0	1	0
115	19	N/A	N/A			3	1	1	3	8	0	0	6	0	2	0	2	1	0
116	19	N/A	N/A			1	3	5	0	0	1	1	3	2	2	1	3	1	0
117	19	N/A	N/A			4	1	3	4	8	2	0	10	1	1	0	3	0	1
118	19	N/A	N/A			4	3	3	0	5	2	0	3	2	1	1	1	2	0
119	19	N/A	N/A			4	2	1	0	1	1	0	2	3	0	2	1	2	0
120	19	N/A	N/A			6	1	2	3	9	1	0	8	0	0	0	2	3	0
	This table summarizes the motifs found by the Homer tool. Each row represents a motif. Empirically significant motifs with similarity score higher than 0.6 were merged. The motifs original clan and score range are presented as well. In case of merged motifs, similar sequences can also be seen. Motifs location analysis shows junctions are significantly enriched.
