# Supplementary material for: Accurate, Model-Based Tuning of Synthetic Gene Expression Using Introns in S. cerevisiae
Source: PLoS Genet. 2014 Jun 26;10(6):e1004407. doi: 10.1371/journal.pgen.1004407 (PMC4072511; doi:10.1371/journal.pgen.1004407)
Supplement: Table S5 — Top motifs list. This table contains the motifs that have the highest correlation (Spearman) with the measured average and maximal expression levels. The p-values and the motif clan number are also presented. All the motifs have passed FDR. (XLSX) [file pgen.1004407.s015.xlsx]

## Sheet: 5.Top Motifs
Rank	Motif Sequence	Avg_Expr Corr	P-Value	Max_Expr Corr	P-Value	Clan	FDR
1		0.4997	3.9563e-07	0.48136	1.1859e-06	1	Pass		This table contains the motifs that have the highest correlation (Spearman) with the measured average and maximal expression levels. The p-values and the motif clan number are also presented. All the motifs have passed FDR.
2		0.44404	9.2612e-06	0.39999	7.8023e-05	11	Pass
3		0.43238	1.6766e-05	0.40345	6.6714e-05	4	Pass
4		0.4023	7.028e-05	0.3753	0.0002276	14	Pass
5		0.3742	0.00023798	0.41558	3.7965e-05	10	Pass
6		0.3535	6.217e-05	0.35456	8.6767-05	12	Pass
7		0.32318	1.082e-05	0.26869	0.00028743	7	Pass
8		0.38631	0.00014269	0.3905	0.00011787	10	Pass
9		0.37488	0.00037615	0.37583	0.00036255	3	Pass
10		0.3733	0.0002473	0.3856	0.00014699	1	Pass
11		0.35851	0.00044965	0.31891	0.00019456	2	Pass
12		0.34261	0.00082855	0.3147	0.0017562	6	Pass
13		0.3372	0.0010112	0.37613	0.00035826	1	Pass
14		0.3191	0.0019335	0.35391	0.00053842	5	Pass
15		0.2642	0.0003677	0.2936	0.0016483	12	Pass
16		0.3375	0.0010033	0.3049	0.0031192	5	Pass
17		0.32078	0.0026016	0.32226	0.0024783	8	Pass
18		0.30662	0.0040866	0.30066	0.0049118	13	Pass
19		0.3163	0.0030102	0.3389	0.0014128	9	Pass
20		0.3147	0.0022457	0.3199	0.0018776	6	Pass
21		0.3209	0.0025937	0.3076	0.0039598	14	Pass
22		0.31222	0.0034277	0.31443	0.0031938	16	Pass
