# Supplementary material for: Accurate, Model-Based Tuning of Synthetic Gene Expression Using Introns in S. cerevisiae
Source: PLoS Genet. 2014 Jun 26;10(6):e1004407. doi: 10.1371/journal.pgen.1004407 (PMC4072511; doi:10.1371/journal.pgen.1004407)
Supplement: Table S7 — Regressor summary. This table summarizes the linear predictor (regressor) assembly buildup for the average and maximal expression levels. For each stage the additional feature and current correlation (Spearman) are presented, as well as the p-value and empirical p-value. The spliced Introns are divided into 2 subgroups: ribosomal and non-ribosomal. (XLSX) [file pgen.1004407.s017.xlsx]

## Sheet: 7.Regressor Sum
Feature Convergance Number	Average Expression												Maximal Expression
	Spliced Introns				Spliced Ribosomal Introns				Spliced Non-Ribosomal Introns				Spliced Introns				Spliced Ribosomal Introns				Spliced Non-Ribosomal Introns
	Feature Name	Corr	Adjusted Corr	P-Value	Feature Name	Corr(abs)	Adjusted Corr	P-Value	Feature Name	Corr	Adjusted Corr	P-Value	Feature Name	Corr	Adjusted Corr	P-Value	Feature Name	Corr	Adjusted Corr	P-Value	Feature Name	Corr	Adjusted Corr	P-Value
1	FE LA @pnt_23 (Win B)	0.338897	0.331394	3.70519e-06	GC LA @pnt_11 (Win A)	0.384499	0.371072	0.000257098	Clan_1, mot_5 (AGTTATCT)	0.4997	0.491287	3.95625e-07	FE LA @pnt_23 (Win B)	0.304148	0.29555	3.66797e-05	Clan_1, mot_6 (AACTTATTTT)	0.376131	0.36229	0.000358257	Clan_1, mot_5 (AGTTATCT)	0.48136	0.472409	1.18954e-06
2	Clan_2, mot_1 (AAYAACATWTWT)	0.439137	0.428505	8.68324e-10	Clan_3, mot_8 (AAAATTTTTTTT)	0.537316	0.521122	9.60767e-08	Clan_10, mot_1 (TACTAACAKA)	0.622353	0.611192	3.53033e-11	GC LA @pnt_7 (Win B)	0.384765	0.371897	1.14028e-07	GC LA @pnt_8 (Win A)	0.526601	0.509799	1.90867e-07	Clan_10, mot_1 (TACTAACAKA)	0.60647	0.594642	1.48361e-10		This table summarizes the linear predictor (Regressor) assembly buildup for the average and maximal expression levels. For each stage the additional feature and current correlation (Spearman) are presented, as well as the p-value and empirical p-value. The spliced Introns are divided into 2 subgroups: ribosomal and non-ribosomal.
3	FE LA @pnt_8 (Win B)	0.492322	0.478872	2.95588e-12	Clan_17 (comp), mot_3 (ATACACGT)	0.616523	0.597847	2.61927e-10	GC RA @pnt_25 (Win B)	0.678776	0.665096	2.22045e-16	Clan_1, mot_2 (TTTMTTTAHTCT)	0.440557	0.424495	7.55349e-10	FE Max Itvl (Win A)	0.608221	0.588967	5.25362e-10	Clan_18 (comp), mot_1 (GTACATGT)	0.671624	0.657545	2.22045e-16
4	Clan_17 (comp), mot_3 (ATACACGT)	0.567562	0.553582	1.44765e-16	Clan_14, mot_3 (TTTTGTTACT)	0.661468	0.640128	4.1264e-12	FE LA @pnt_21 (Win C)	0.721514	0.706074	2.22045e-16	Clan_17 (comp), mot_3 (ATACACGT)	0.542702	0.527459	2.22045e-16	Clan_15 (comp), mot_10 (MNDATAMHNHWN)	0.682494	0.662886	2.22045e-16	Clan_14, mot_6 (TACATTGT)	0.739778	0.725573	2.22045e-16
5	Clan_7, mot_3 (TATATGTG)	0.615192	0.600328	2.22045e-16	FE LA @pnt_33 (Win C)	0.706024	0.683465	2.22045e-16	Clan_19 (comp), mot_8 (KTTRTAAAYWWT)	0.751414	0.734378	2.22045e-16	Clan_7, mot_3 (TATATGTG)	0.583828	0.567181	2.22045e-16	Clan_18 (comp), mot_6 (KRAGTTAT)	0.734893	0.715068	2.22045e-16	GC RA @pnt_27 (Win A)	0.77706	0.762095	2.22045e-16
6	Clan_14, mot_3 (TTTTGTTACT)	0.655957	0.640538	2.22045e-16	FE RA @pnt_53 (Win B)	0.744082	0.720943	2.22045e-16	FE Max Itvl (Win A)	0.78828	0.771142	2.22045e-16	Clan_13 (comp), mot_10 (AACCTGTA)	0.614669	0.596646	2.22045e-16	Clan_8, mot_6 (ATTTTCAYTT)	0.760064	0.738664	2.22045e-16	GC RA @pnt_41 (Win A)	0.819953	0.805725	2.22045e-16
7	Clan_13 (comp), mot_10 (AACCTGTA)	0.681891	0.665541	2.22045e-16	FE RA @pnt_65 (Win C)	0.780858	0.7581	2.22045e-16	GC LA @pnt_7 (Win A)	0.814004	0.796546	2.22045e-16	FE LA @pnt_29 (Win A)	0.643196	0.624147	2.22045e-16	FE RA @pnt_13 (Win C)	0.794688	0.773603	2.22045e-16	FE LA @pnt_28 (Win C)	0.846462	0.83239	2.22045e-16
8	Clan_3, mot_9 (CTAAGTGT)	0.700814	0.683412	2.22045e-16	Clan_2, mot_4 (AGAGGAAA)	0.795122	0.77072	2.22045e-16	FE RA @pnt_18 (Win A)	0.832606	0.814657	2.22045e-16	Clan_11, mot_5 (TTTCATTM)	0.675399	0.656064	2.22045e-16	GC RA @pnt_16 (Win C)	0.807538	0.78484	2.22045e-16	Clan_10, mot_3 (CCATAAAK)	0.85927	0.844467	2.22045e-16		Regressor Corrlation
9	Clan_12, mot_4 (TTTTTTTCGA)	0.717681	0.699348	2.22045e-16	GC LA @pnt_49 (Win A)	0.808463	0.782683	2.22045e-16	Clan_18 (comp), mot_1 (GTACATGT)	0.842347	0.823207	2.22045e-16	Clan_15 (comp), mot_2 (ATGATAAATT)	0.699752	0.679936	2.22045e-16	FE BP @pnt_11 (Win B)	0.823445	0.79996	2.22045e-16	Clan_15 (comp), mot_4 (MCGCTATKCK)	0.87459	0.859712	2.22045e-16		Low		Medium	High
10	Clan_2, mot_2 (TGTTAGTAMA)	0.729522	0.710064	2.22045e-16	Clan_17 (comp), mot_4 (ACAATAAC)	0.816935	0.789325	2.22045e-16	Clan_6 , mot_8 (TCGAGATA)	0.850115	0.829735	2.22045e-16	Clan_5, mot_8 (TAGGTATC)	0.724773	0.70489	2.22045e-16	FE RA @pnt_26 (Win B)	0.84637	0.823724	2.22045e-16	FE BP @pnt_11 (Win A)	0.883066	0.867538	2.22045e-16		0.4	0.5	0.7	0.8	0.9
11	FE LA @pnt_29 (Win A)	0.73977	0.719207	2.22045e-16	Clan_13 (comp), mot_1 (TYTGTGTA)	0.833539	0.805865	2.22045e-16	Clan_14, mot_2 (TACTWAVWTT)	0.858561	0.837246	2.22045e-16	GC RA @pnt_3 (Win A)	0.738089	0.717363	2.22045e-16	GC LA @pnt_45 (Win A)	0.857578	0.834334	2.22045e-16	GC LA @pnt_8 (Win A)	0.891343	0.875348	2.22045e-16
12	GC RA @pnt_54 (Win A)	0.754205	0.733121	2.22045e-16	FE BP @pnt_6 (Win A)	0.847276	0.819451	2.22045e-16	FE LA @pnt_28 (Win C)	0.870983	0.849674	2.22045e-16	GC LA @pnt_4 (Win A)	0.751209	0.729814	2.22045e-16	FE RA @pnt_2 (Win B)	0.864107	0.839666	2.22045e-16	Clan_5, mot_5 (RAGTCTCA)	0.898756	0.882362	2.22045e-16
13	Clan_11, mot_5 (TTTCATTM)	0.766384	0.744738	2.22045e-16	FE BP @pnt_19 (Win A)	0.867616	0.841497	2.22045e-16	Clan_4, mot_5 (TTACTGTKGCCA)	0.879568	0.857854	2.22045e-16	FE RA @pnt_86 (Win C)	0.758929	0.736451	2.22045e-16	FE RA @pnt_16 (Win B)	0.869654	0.843977	2.22045e-16	Clan_4, mot_1 (TATATGWG)	0.907187	0.890778	2.22045e-16		Empirical Significance (P-value)
14	FE LA @pnt_11 (Win B)	0.780149	0.7583	2.22045e-16	Clan_2, mot_9 (GCCTGGACGGGC)	0.882674	0.857647	2.22045e-16	FE BP @pnt_7 (Win C)	0.886118	0.863801	2.22045e-16	FE BP @pnt_21 (Win A)	0.774132	0.751573	2.22045e-16	Clan_13 (comp), mot_8 (CCATATAC)	0.876541	0.850084	2.22045e-16	Clan_17 (comp), mot_3 (ATACACGT)	0.913629	0.897032	2.22045e-16		Very High		High		Not Significant
15	FE BP @pnt_1 (Win C)	0.789161	0.766711	2.22045e-16	FE RA @pnt_30 (Win B)	0.894372	0.870071	2.22045e-16	Clan_1, mot_6 (AACTTATTTT)	0.893485	0.870925	2.22045e-16	Clan_4, mot_2 (GTTTATTTCT)	0.784256	0.761193	2.22045e-16	Clan_17 (comp), mot_3 (ATACACGT)	0.885447	0.858915	2.22045e-16	FE LA @pnt_6 (Win B)	0.91984	0.903179	2.22045e-16		(Pval < 5e-3)		(5e-3 < Pval < 0.05)		(Pval > 0.05)
16	FE BP @pnt_10 (Win B)	0.798842	0.776008	2.22045e-16	FE BP @pnt_32 (Win C)	0.902033	0.877756	2.22045e-16	Clan_19 (comp), mot_6 (TGTTTATTAA)	0.899881	0.877045	2.22045e-16	FE LA @pnt_24 (Win C)	0.793491	0.769948	2.22045e-16	Clan_10, mot_7 (TTGATTTATC)	0.894863	0.868668	2.22045e-16	FE LA @pnt_22 (Win A)	0.923416	0.906241	2.22045e-16		Clan_10, mot_1 (TACTAACAKA)		GC RA @pnt_16 (Win C)		FE RA @pnt_16 (Win B)
17	FE BP @pnt_12 (Win B)	0.806798	0.783476	2.22045e-16	FE LA @pnt_77 (Win B)	0.908128	0.883668	2.22045e-16	FE RA @pnt_16 (Win B)	0.907865	0.885345	2.22045e-16	Clan_15 (comp), mot_3 (TTGCATTG)	0.803862	0.780129	2.22045e-16	FE RA @pnt_62 (Win B)	0.900561	0.873936	2.22045e-16	FE RA @pnt_73 (Win B)	0.925404	0.907402	2.22045e-16
18	Clan_5, mot_9 (AGTTTACAAA)	0.817076	0.793715	2.22045e-16	FE LA @pnt_75 (Win B)	0.912109	0.887014	2.22045e-16	FE RA @pnt_55 (Win A)	0.911857	0.88878	2.22045e-16	Clan_14, mot_8 (TTTTTTTCGA)	0.814933	0.791259	2.22045e-16	FE Avg Win C	0.904599	0.877203	2.22045e-16	FE LA @pnt_78 (Win B)	0.928502	0.91001	2.22045e-16
19	GC LA @pnt_3 (Win A)	0.823965	0.800192	2.22045e-16	FE RA @pnt_29 (Win A)	0.915732	0.889995	2.22045e-16	Clan_16, mot_6 (CATTTAGA)	0.915263	0.89156	2.22045e-16	FE LA @pnt_11 (Win B)	0.823174	0.799279	2.22045e-16	FE LA @pnt_44 (Win C)	0.906826	0.878172	2.22045e-16	Clan_13 (comp), mot_4 (TACTAACTWR)	0.929519	0.91001	2.22045e-16
20	FE RA @pnt_45 (Win A)	0.83027	0.806086	2.22045e-16	FE LA @pnt_21 (Win A)	0.919241	0.892924	2.22045e-16	GC RA @pnt_2 (Win A)	0.917698	0.893146	2.22045e-16	FE BP @pnt_10 (Win B)	0.830772	0.806669	2.22045e-16	Clan_19 (comp), mot_6 (TGTTTATTAA)	0.908392	0.878285	2.22045e-16	FE LA @pnt_43 (Win C)	0.930937	0.910538	2.22045e-16
21	FE RA @pnt_39 (Win B)	0.83586	0.811232	2.22045e-16	Clan_8, mot_10 (TCAAGCTT)	0.921128	0.893733	2.22045e-16	FE BP @pnt_5 (Win C)	0.923601	0.899417	2.22045e-16	FE LA @pnt_49 (Win A)	0.839511	0.815499	2.22045e-16	FE RA @pnt_3 (Win B)	0.91543	0.885923	2.22045e-16	FE LA @pnt_47 (Win C)	0.932509	0.911288	2.22045e-16
22	Clan_12, mot_1 (TTTTTTACTTTT)	0.841318	0.816299	2.22045e-16	FE LA @pnt_20 (Win C)	0.922374	0.893679	2.22045e-16	FE BP @pnt_8 (Win C)	0.927916	0.903725	2.22045e-16	FE Max Itvl (Win A)	0.84512	0.820772	2.22045e-16	Clan_7, mot_6 (TGWTWCTT)	0.918807	0.888709	2.22045e-16	Clan_9, mot_1 (CAATATGT)	0.934205	0.912229	2.22045e-16
23	FE RA @pnt_68 (Win B)	0.844167	0.81835	2.22045e-16	FE RA @pnt_75 (Win C)	0.923053	0.892823	2.22045e-16	FE LA @pnt_45 (Win A)	0.932509	0.908548	2.22045e-16	FE BP @pnt_17 (Win B)	0.853129	0.828964	2.22045e-16	FE RA @pnt_29 (Win B)	0.919958	0.888434	2.22045e-16	Clan_2, mot_3 (HTGAACATAT)	0.936686	0.914279	2.22045e-16
24	FE RA @pnt_36 (Win A)	0.845631	0.81878	2.22045e-16	Clan_4, mot_9 (TTAGTAYTAAYT)	0.925072	0.893872	2.22045e-16	FE RA @pnt_70 (Win B)	0.940616	0.918411	2.22045e-16	FE BP @pnt_36 (Win C)	0.856215	0.831407	2.22045e-16	Clan_10, mot_1 (TACTAACAKA)	0.922506	0.890169	2.22045e-16	Clan_19 (comp), mot_3 (GTACATGT)	0.938905	0.91603	2.22045e-16
25	FE RA @pnt_61 (Win B)	0.850412	0.82321	2.22045e-16	FE RA @pnt_18 (Win B)	0.925525	0.892661	2.22045e-16	GC RA @pnt_27 (Win C)	0.942358	0.919581	2.22045e-16	Clan_1, mot_1 (TGTTAGWAAG)	0.860696	0.835563	2.22045e-16	Clan_14, mot_1 (TAGGTATM)	0.925317	0.892357	2.22045e-16	Clan_13 (comp), mot_2 (AATCACTK)	0.944932	0.923215	2.22045e-16
26	FE BP @pnt_11 (Win A)	0.853087	0.825155	2.22045e-16	GC LA @pnt_61 (Win B)	0.925676	0.890957	2.22045e-16	FE RA @pnt_53 (Win A)	0.944654	0.921586	2.22045e-16	FE LA @pnt_28 (Win A)	0.866273	0.841104	2.22045e-16	FE BP @pnt_2 (Win C)	0.926204	0.891747	2.22045e-16	FE BP @pnt_22 (Win A)	0.945887	0.923355	2.22045e-16
27	FE RA @pnt_52 (Win A)	0.854891	0.826069	2.22045e-16	FE RA @pnt_11 (Win B)	0.925846	0.889218	2.22045e-16	FE LA @pnt_83 (Win C)	0.945224	0.92114	2.22045e-16	Clan_7, mot_5 (TTWTACTAACTT)	0.871873	0.846754	2.22045e-16	FE BP @pnt_32 (Win C)	0.927129	0.891175	2.22045e-16	GC LA @pnt_52 (Win A)	0.946334	0.922758	2.22045e-16
28	Clan_3, mot_2 (TAATGDTATAAM)	0.857421	0.827892	2.22045e-16	--	--	--	--	FE LA @pnt_9 (Win B)	0.945379	0.920062	2.22045e-16	FE BP @pnt_7 (Win B)	0.881789	0.857758	2.22045e-16	FE LA @pnt_20 (Win B)	0.928261	0.890907	2.22045e-16	FE LA @pnt_77 (Win C)	0.947459	0.923148	2.22045e-16
29	FE RA @pnt_24 (Win A)	0.862866	0.833356	2.22045e-16	--	--	--	--	FE RA @pnt_66 (Win C)	0.946026	0.919693	2.22045e-16	Clan_2, mot_1 (AAYAACATWTWT)	0.88777	0.864073	2.22045e-16	FE BP @pnt_23 (Win A)	0.930148	0.891826	2.22045e-16	FE LA @pnt_12 (Win A)	0.947521	0.921949	2.22045e-16
30	GC LA @pnt_81 (Win C)	0.867501	0.83789	2.22045e-16	--	--	--	--	FE RA @pnt_32 (Win C)	0.946874	0.919621	2.22045e-16	Clan_17 (comp), mot_6 (GCGCAATG)	0.892943	0.869477	2.22045e-16	FE LA @pnt_80 (Win B)	0.930997	0.891109	2.22045e-16	--	--	--	--
31	GC LA @pnt_68 (Win B)	0.871605	0.841827	2.22045e-16	--	--	--	--	FE BP @pnt_6 (Win C)	0.947012	0.918438	2.22045e-16	FE BP @pnt_12 (Win B)	0.896386	0.872804	2.22045e-16	FE LA @pnt_39 (Win A)	0.931072	0.889091	2.22045e-16	--	--	--	--
32	GC RA @pnt_2 (Win A)	0.877467	0.848044	2.22045e-16	--	--	--	--	Clan_3, mot_2 (TAATGDTATAAM)	0.947151	0.917214	2.22045e-16	FE BP @pnt_25 (Win C)	0.900467	0.876981	2.22045e-16	--	--	--	--	--	--	--	--
33	GC RA @pnt_1 (Win A)	0.883027	0.853967	2.22045e-16	--	--	--	--	--	--	--	--	FE LA @pnt_69 (Win B)	0.904097	0.88065	2.22045e-16	--	--	--	--	--	--	--	--
34	GC LA @pnt_77 (Win C)	0.888602	0.859995	2.22045e-16	--	--	--	--	--	--	--	--	FE LA @pnt_74 (Win B)	0.908089	0.884832	2.22045e-16	--	--	--	--	--	--	--	--
35	GC RA @pnt_1 (Win C)	0.892362	0.863774	2.22045e-16	--	--	--	--	--	--	--	--	Clan_2, mot_6 (TCABSATH)	0.91394	0.891453	2.22045e-16	--	--	--	--	--	--	--	--
36	FE RA @pnt_12 (Win C)	0.897373	0.869231	2.22045e-16	--	--	--	--	--	--	--	--	FE LA @pnt_31 (Win C)	0.916938	0.894496	2.22045e-16	--	--	--	--	--	--	--	--
37	FE LA @pnt_10 (Win C)	0.900669	0.87253	2.22045e-16	--	--	--	--	--	--	--	--	Clan_5, mot_2 (TGATTTCTCT)	0.919249	0.896694	2.22045e-16	--	--	--	--	--	--	--	--
38	GC LA @pnt_80 (Win C)	0.903806	0.87567	2.22045e-16	--	--	--	--	--	--	--	--	FE LA @pnt_11 (Win A)	0.92232	0.899917	2.22045e-16	--	--	--	--	--	--	--	--
39	FE Avg Win B	0.905744	0.877273	2.22045e-16	--	--	--	--	--	--	--	--	GC LA @pnt_92 (Win C)	0.924982	0.902651	2.22045e-16	--	--	--	--	--	--	--	--
40	Clan_9, mot_1 (CAATATGT)	0.907402	0.878527	2.22045e-16	--	--	--	--	--	--	--	--	FE RA @pnt_28 (Win A)	0.927663	0.905453	2.22045e-16	--	--	--	--	--	--	--	--
41	FE BP @pnt_14 (Win B)	0.909053	0.879792	2.22045e-16	--	--	--	--	--	--	--	--	GC RA @pnt_11 (Win C)	0.929818	0.907596	2.22045e-16	--	--	--	--	--	--	--	--
42	GC LA @pnt_70 (Win B)	0.910272	0.880494	2.22045e-16	--	--	--	--	--	--	--	--	FE LA @pnt_52 (Win A)	0.93095	0.908398	2.22045e-16	--	--	--	--	--	--	--	--
43	Clan_19 (comp), mot_6 (TGTTTATTAA)	0.912	0.881902	2.22045e-16	--	--	--	--	--	--	--	--	Clan_3, mot_3 (AAATTGAAAATG)	0.932597	0.90991	2.22045e-16	--	--	--	--	--	--	--	--
44	Clan_13 (comp), mot_6 (ATGCATAG)	0.914055	0.883784	2.22045e-16	--	--	--	--	--	--	--	--	GC RA @pnt_17 (Win B)	0.933442	0.910352	2.22045e-16	--	--	--	--	--	--	--	--
45	Clan_9, mot_6 (TTTACTAACAWA)	0.915357	0.884653	2.22045e-16	--	--	--	--	--	--	--	--	FE LA @pnt_55 (Win A)	0.933757	0.910072	2.22045e-16	--	--	--	--	--	--	--	--
46	FE BP @pnt_46 (Win C)	0.917053	0.886087	2.22045e-16	--	--	--	--	--	--	--	--	FE RA @pnt_88 (Win C)	0.934478	0.910352	2.22045e-16	--	--	--	--	--	--	--	--
47	FE LA @pnt_57 (Win A)	0.917779	0.886177	2.22045e-16	--	--	--	--	--	--	--	--	FE RA @pnt_33 (Win A)	0.934948	0.910286	2.22045e-16	--	--	--	--	--	--	--	--
48	FE LA @pnt_14 (Win C)	0.918275	0.885943	2.22045e-16	--	--	--	--	--	--	--	--	FE RA @pnt_54 (Win A)	0.935316	0.910075	2.22045e-16	--	--	--	--	--	--	--	--
49	FE BP @pnt_48 (Win C)	0.918466	0.885269	2.22045e-16	--	--	--	--	--	--	--	--	GC RA @pnt_24 (Win C)	0.935527	0.909637	2.22045e-16	--	--	--	--	--	--	--	--
50	FE LA @pnt_12 (Win A)	0.918917	0.884959	2.22045e-16	--	--	--	--	--	--	--	--	FE LA @pnt_71 (Win B)	0.935561	0.908939	2.22045e-16	--	--	--	--	--	--	--	--
51	FE RA @pnt_42 (Win B)	0.919449	0.884763	2.22045e-16	--	--	--	--	--	--	--	--	--	--	--	--	--	--	--	--	--	--	--	--
52	FE LA @pnt_13 (Win C)	0.920639	0.885532	2.22045e-16	--	--	--	--	--	--	--	--	--	--	--	--	--	--	--	--	--	--	--	--
53	GC RA @pnt_41 (Win A)	0.920907	0.884947	2.22045e-16	--	--	--	--	--	--	--	--	--	--	--	--	--	--	--	--	--	--	--	--
54	FE RA @pnt_2 (Win A)	0.921345	0.884607	2.22045e-16	--	--	--	--	--	--	--	--	--	--	--	--	--	--	--	--	--	--	--	--
55	FE LA @pnt_91 (Win C)	0.921943	0.884504	2.22045e-16	--	--	--	--	--	--	--	--	--	--	--	--	--	--	--	--	--	--	--	--
56	GC LA @pnt_65 (Win C)	0.922554	0.884418	2.22045e-16	--	--	--	--	--	--	--	--	--	--	--	--	--	--	--	--	--	--	--	--
57	FE RA @pnt_26 (Win B)	0.922881	0.883896	2.22045e-16	--	--	--	--	--	--	--	--	--	--	--	--	--	--	--	--	--	--	--	--
58	FE RA @pnt_17 (Win A)	0.923064	0.88314	2.22045e-16	--	--	--	--	--	--	--	--	--	--	--	--	--	--	--	--	--	--	--	--
59	Clan_9, mot_4 (ATTWCTATTT)	0.923113	0.882161	2.22045e-16	--	--	--	--	--	--	--	--	--	--	--	--	--	--	--	--	--	--	--	--
60	FE LA @pnt_27 (Win A)	0.923124	0.881102	2.22045e-16	--	--	--	--	--	--	--	--	--	--	--	--	--	--	--	--	--	--	--	--
61	Clan_8, mot_11 (AAGAAATAAA)	0.923258	0.880222	2.22045e-16	--	--	--	--	--	--	--	--	--	--	--	--	--	--	--	--	--	--	--	--
Total	61	0.923258	0.886177	1.44765e-16	27	0.925846	0.893872	2.22045e-16	32	0.947151	0.921586	2.22045e-16	50	0.935561	0.910352	2.22045e-16	31	0.931072	0.892357	2.22045e-16	29	0.947521	0.923355	2.22045e-16
