# Supplementary material for: Accurate, Model-Based Tuning of Synthetic Gene Expression Using Introns in S. cerevisiae
Source: PLoS Genet. 2014 Jun 26;10(6):e1004407. doi: 10.1371/journal.pgen.1004407 (PMC4072511; doi:10.1371/journal.pgen.1004407)
Supplement: Table S9 — Splicing efficiency outliers. This table shows the distance of each intron strains splicing efficiency from the linear regression splicing efficiency line (figure 1G and figure S9) for all three conditions (Rapamycin, AA starvation and KCL). For each condition, the top 10 strains with the highest distance from the regression line are marked here and also named in figure S9. (XLSX) [file pgen.1004407.s019.xlsx]

## Sheet: Sheet1
SD Complete	Growth Level						Remarks
	mCherry (Avg)	mCherry (Std)	YFP-WT (Avg)	YFP-WT (Std)	YiFP (Avg)	YiFP (Std)	Growth level values are in OD/minute
Duplicate 1	0.183756	0.0154109	0.178575	0.0193045	0.176015	0.022453
Duplicate 2	0.166472	0.0201985	0.166588	0.0278158	0.164605	0.0246648
Duplicate 3	0.16251	0.0120293	0.165138	0.0147026	0.161209	0.0164129
Duplicate 4	0.164678	0.0416392	0.178273	0.0198023	0.174779	0.0202798

## Sheet: Sheet3
Distance of Introns form Regression Lines
AA Starvation		Rapamycin		KCL
Gene name	Distance	Gene name	Distance	Gene name	Distance
YNL130C	0.278087	YKL186C	0.263995	YPR063C	1.34912
YMR116C	0.258938	YDR381C-A	0.257431	YNL130C	0.299472
YGL076C	0.152746	YNL130C	0.234283	YGL076C	0.22286
YAL003W	0.150863	YLR287C-A	0.203956	YDL191W	0.178732
YLR316C	0.147797	YIL133C	0.180706	YKL186C	0.176102
YER074W-A	0.146786	YGL076C	0.165782	YHR097C	0.168621
YKL186C	0.146496	YBR089C-A	0.162978	YAL003W	0.159887
YNL096C	0.131257	YBR186W	0.160318	YML073C	0.147801
YBR186W	0.119206	YGL251C	0.150092	YJL136C	0.12415
YDL125C	0.110674	YLR128W	0.148809	YBR230C	0.124012
YHR101C	0.109956	YMR116C	0.145998	YML067C	0.114881
YDR139C	0.102771	YML073C	0.141594	YJL177W	0.106338
YGL076C	0.0969137	YNL147W	0.141467	YPR043W	0.10594
YHL001W	0.0969026	YCR031C	0.139371	YHR012W	0.105581
YHR123W	0.0967158	YDL130W	0.13532	YLR185W	0.104928
YDL130W	0.0957861	YDL137W	0.126719	YHL001W	0.10457
YMR292W	0.09338	YNL050C	0.11963	YIL018W	0.101014
YMR079W	0.0910856	YHL001W	0.117641	YPL241C	0.10081
YML073C	0.0901773	YBL059C-A	0.116555	YML056C	0.0999866
YPL241C	0.0894111	YLR367W	0.113376	YDR059C	0.0993188
YLR185W	0.0870274	YMR125W	0.111574	YIL106W	0.0943077
YIL133C	0.0861126	YDL191W	0.107605	YBL059C-A	0.0940892
YBR230C	0.0854059	YIL018W	0.106706	YGL103W	0.0906379
YPL249C-A	0.0842675	YPR043W	0.104206	YNL301C	0.0892191
YDL108W	0.0838724	YHR203C	0.103425	YDL130W	0.0879456
YML085C	0.0838118	YBR119W	0.102786	YHR077C	0.087671
YPL198W	0.0803723	YAL003W	0.0994118	YKR094C	0.0858323
YER102W	0.0773931	YLR448W	0.0977198	YHR123W	0.0848798
YNL050C	0.0770418	YBL050W	0.0964575	YNL096C	0.0842738
YNL044W	0.0745649	YHR101C	0.0937053	YGR214W	0.081553
YDR381C-A	0.0725107	YGL178W	0.0917845	YGL178W	0.0813198
YDR424C	0.0695327	YBR220C	0.091451	YPR028W	0.0810615
YLR426W	0.0665188	YER133W	0.0904592	YNL302C	0.0781086
YBR119W	0.0663987	YLR061W	0.0902549	YLR061W	0.0779014
YBL050W	0.0661652	YER093C-A	0.0897723	YKL002W	0.0773559
YHR012W	0.0633457	YBL018C	0.0878243	YMR225C	0.07601
YML056C	0.0630451	YHR079C-A	0.087235	YDL029W	0.0752271
YGL178W	0.0628857	YMR292W	0.087065	YNL050C	0.0749464
YGL251C	0.0626451	YNL162W	0.0870417	YER093C-A	0.0747831
YDL029W	0.0621439	YOR122C	0.0861359	YPL031C	0.0729141
YKL186C	0.0607957	YPL090C	0.0850779	YCR031C	0.0723838
YHR097C	0.060085	YML085C	0.0824264	YEL012W	0.0706718
YDL115C	0.0593913	YMR230W	0.0818501	YGL251C	0.070381
YDL191W	0.0572829	YDR397C	0.080411	YLR426W	0.0702085
YNL265C	0.0552479	YLL050C	0.0801788	YDR424C	0.0688354
YOR312C	0.0542847	YOL047C	0.0794839	YKL156W	0.068636
YPL143W	0.0541711	YNL265C	0.0794284	YBR186W	0.0651329
YDR397C	0.0541409	YER117W	0.0776027	YKL186C	0.0633481
YJL177W	0.0520233	YIL052C	0.0768197	YDL189W	0.0581569
YNL301C	0.0512661	YLR316C	0.0765705	YDL115C	0.057901
YHR016C	0.0449471	YBR181C	0.0761435	YLR316C	0.0574194
YPL218W	0.044685	YFR024C-A	0.0753678	YBR078W	0.0556583
YPL031C	0.0446544	YKL186C	0.074773	YOL047C	0.0551832
YPR043W	0.0441963	YOR312C	0.0741142	YBR082C	0.0550821
YBL091C-A	0.0426796	YJR021C	0.0737351	YMR230W	0.0545575
YKR057W	0.0425124	YGL076C	0.0736497	YPL079W	0.0542598
YJL136C	0.0423954	YGL137W	0.0727979	YMR142C	0.0539572
YMR033W	0.0412274	YDR471W	0.07256	YER074W	0.0533804
YHR039C-A	0.0400526	YOL121C	0.0725088	YHR016C	0.0533603
YBL087C	0.0390614	YMR143W	0.0692139	YFR032C-A	0.0533135
YBL059C-A	0.0389398	YLR185W	0.0691851	YOR182C	0.0524088
YGL137W	0.0385258	YNL096C	0.0690394	YMR116C	0.0522845
YLR061W	0.0382205	YDR424C	0.0675551	YMR079W	0.0521535
YHR041C	0.0380737	YML056C	0.0672879	YFL034C-B	0.0517378
YCR097W	0.0380671	YPL218W	0.067051	YOR312C	0.0513989
YLR367W	0.0371387	YGR001C	0.0663861	YGL076C	0.0504697
YER093C-A	0.0356084	YGR214W	0.0661795	YDR381C-A	0.0496078
YER003C	0.0354669	YHR016C	0.0661309	YHR001W-A	0.0494768
YIL018W	0.0350653	YHR012W	0.0647286	YHR141C	0.0493063
YDL219W	0.0342903	YOR234C	0.0646829	YNR053C	0.0492815
YNL312W	0.0340305	YGL087C	0.0645003	YML085C	0.0474791
YOL047C	0.0338805	YDL082W	0.0644776	YPL249C-A	0.0469098
YER056C-A	0.0337598	YPL031C	0.0644489	YLR367W	0.046085
YKL180W	0.0337373	YMR133W	0.0643373	YOL127W	0.0454351
YKL006C-A	0.0334417	YKL006C-A	0.0634288	YER133W	0.0440523
YOR096W	0.0331918	YPL079W	0.0633281	YLR316C	0.0437551
YGL183C	0.0327317	YKL186C	0.0632252	YKL180W	0.0425042
YML124C	0.0326291	YDR059C	0.0630903	YKL081W	0.042401
YDR005C	0.0325495	YPR098C	0.0603785	YHR079C-A	0.0410118
YFL034C-A	0.0320611	YDL029W	0.0599899	YFL039C	0.0396728
YIL069C	0.0316177	YOR293W	0.0596722	YHR101C	0.0395951
YGR183C	0.0313894	YPL175W	0.0588799	YBL092W	0.0392464
YJL041W	0.0308815	YIL004C	0.0588707	YER056C-A	0.0389762
YOL120C	0.0308296	YDR305C	0.0582141	YHR010W	0.0384483
YNR053C	0.0301967	YBL087C	0.0580516	YHR021C	0.0378738
YNL069C	0.0295322	YBR084C-A	0.0579305	YNL044W	0.0371472
YHR203C	0.0293567	YBL026W	0.0578486	YLR406C	0.0369645
YBR078W	0.0290517	YHR123W	0.0570715	YDL219W	0.0366265
YJL024C	0.0288577	YLR093C	0.0569843	YMR033W	0.0365586
YML067C	0.0287484	YBR048W	0.0565947	YPL143W	0.036248
YDL189W	0.0279224	YNL302C	0.0565331	YOL048C	0.0356626
YML026C	0.0279099	YLR406C	0.0563925	YFL034C-A	0.0352585
YBL040C	0.0276987	YLR078C	0.0560617	YDR064W	0.0352037
YMR125W	0.0275556	YKR095W-A	0.0560512	YNL265C	0.0349484
YLR306W	0.0274743	YKL156W	0.0551984	YGR027C	0.0347066
YLR316C	0.0266797	YLR388W	0.0550051	YBR119W	0.03465
YML094W	0.0265328	YDR381W	0.0546578	YGR183C	0.0346433
YBL092W	0.0265298	YGL033W	0.05421	SNR17A	0.0345667
YGR001C	0.0263072	YKL180W	0.0537767	YMR201C	0.0344796
YBR189W	0.0249921	YPL075W	0.0535151	YOR096W	0.0335369
YDL064W	0.0247432	YHR141C	0.0534166	YGL033W	0.0332415
YBR082C	0.0243712	YER074W-A	0.052574	YGL087C	0.0321247
YKL186C	0.0242489	YNL112W	0.0523292	YOR234C	0.0315245
YIL052C	0.0240625	YBR191W	0.052209	YGR118W	0.0309771
YGL103W	0.0234449	YIL111W	0.0515768	YBR089C-A	0.030526
YOR234C	0.0232474	YDR025W	0.0514067	YML024W	0.0292422
YER179W	0.0229282	YML124C	0.0510285	YJL001W	0.0289362
YBR048W	0.0224855	YPL198W	0.0500705	YLR388W	0.028643
YFL039C	0.0221668	YJL189W	0.0499292	YGR034W	0.0284907
YJR094W-A	0.0218564	YBR230C	0.0497691	YLR367W	0.0283839
YER074W	0.0217861	YDR447C	0.04943	YKL186C	0.0282794
YKL157W	0.0217149	YBR078W	0.0490896	YDR447C	0.0280583
YGR029W	0.0216939	YKL081W	0.0488935	YCR097W	0.0279248
YGL031C	0.0216068	YKL186C	0.0485609	YBL059W	0.0279021
YDR059C	0.0215102	YMR225C	0.0483454	YFR024C-A	0.0261634
YKL156W	0.0213699	YER179W	0.0482154	YGR001C	0.0260214
YEL012W	0.0206242	YPL081W	0.0480328	YDL064W	0.0257521
YLR048W	0.020263	YJL136C	0.047777	YPL198W	0.0257001
YML034W	0.0199348	YHR041C	0.0472812	YML124C	0.0252651
YCR031C	0.0198897	YKR057W	0.0470283	YNL246W	0.0249744
YAL030W	0.0198742	YLR344W	0.0470214	YMR133W	0.0247322
YKL186C	0.0197197	YPR063C	0.0469001	YPL218W	0.0244624
YLR406C	0.019559	YDR092W	0.045903	YAL001C	0.0239395
YPL079W	0.0195138	YGR183C	0.0447947	YBL026W	0.0238077
YLR448W	0.0194841	YGL030W	0.0444686	YGR029W	0.0237756
YBL026W	0.0194712	YGR027C	0.044015	YKL157W	0.0235934
YHR010W	0.0192695	YJL041W	0.0438507	YBR181C	0.0235713
YKL002W	0.0190597	YMR194W	0.0434015	YDR005C	0.0232112
YBR089C-A	0.0187452	YHR077C	0.0431615	YBL040C	0.0230107
YGR027C	0.0186707	YDL108W	0.0430772	YDL137W	0.0215605
YGR118W	0.0186624	YBL092W	0.0428625	YLR333C	0.0214072
YNL302C	0.0183266	YJR094W-A	0.0422211	YNL012W	0.0210592
YNL162W	0.0177618	YBR225C-A	0.0419276	YMR292W	0.020913
YGR034W	0.017499	YER056C-A	0.0409144	YLR448W	0.0205598
YGL030W	0.017325	YGL103W	0.0408335	YDR092W	0.0204035
YBR225C-A	0.0172091	YKL157W	0.040828	YGR225W	0.0201435
YBR220C	0.0169168	YFR031C-A	0.0406066	YER044C-A	0.0201058
YPL129W	0.0163964	YML067C	0.0399935	YMR125W	0.0198608
SNR17A	0.0163613	YDR500C	0.0385612	YJL041W	0.019847
YBL027W	0.0161361	YDR450W	0.0385274	YLR287C-A	0.0197793
YLR211C	0.0160063	YPL129W	0.0378118	YPR187W	0.0197053
YCR028C-A	0.0158983	YNL044W	0.0369132	YHR203C	0.019584
YOL121C	0.0157637	YGR118W	0.0359003	YJR021C	0.0193315
YPR098C	0.015737	YDL125C	0.0354451	YDR381W	0.0192501
YLR333C	0.0157029	YFL034C-A	0.0351016	YDL108W	0.0188522
YBL059W	0.0155507	YOL120C	0.0348454	YPL175W	0.0188038
YOL127W	0.0150421	YJL205C-A	0.0342838	YDR471W	0.0186482
YGR225W	0.0150414	YLR306W	0.0336463	YGR148C	0.0181076
YFR024C-A	0.0147307	YML024W	0.0334102	YPL090C	0.0177679
YER007C-A	0.0147206	YHR097C	0.0332873	YKR095W-A	0.0177029
YLR128W	0.0145941	YML094W	0.0329931	YDR139C	0.0175726
YOR182C	0.0142428	YEL012W	0.0328034	YNL147W	0.0175566
YKL186C	0.014186	YNL246W	0.0327038	YLR078C	0.0174988
YLR344W	0.0140794	YLR333C	0.0321063	YML034W	0.0169251
YDL082W	0.0140728	YPL249C-A	0.0320222	YPR132W	0.0166345
YBR181C	0.0137608	YER074W	0.0316111	YPL198W	0.0164609
YDR025W	0.0135666	YDL189W	0.0314843	YBR048W	0.0158686
YKR094C	0.0133738	YJL024C	0.0309453	YLR344W	0.0158128
YMR143W	0.013352	YER074W-A	0.0307082	YER007C-A	0.0157466
YDR447C	0.0129033	YNR053C	0.0306358	YJL189W	0.0156567
YPR132W	0.0123981	YGR029W	0.0304472	YOR293W	0.0154669
YGL226C-A	0.0123886	YPL241C	0.0302821	YIL052C	0.0152836
YPL198W	0.0123008	YIL106W	0.0297101	YPR098C	0.0151385
YPL075W	0.0122834	YCR097W	0.0295662	YCR028C-A	0.0147212
YPR028W	0.0121991	YDL219W	0.0282964	YNL162W	0.0146934
YDR092W	0.0119745	YFR032C-A	0.0282788	YPL129W	0.0146028
YML025C	0.0118341	YGR225W	0.028111	YML034W	0.0145886
YBL018C	0.0116843	YLR367W	0.02808	YGL031C	0.0143952
YOR122C	0.0115979	YPL198W	0.0280758	YER102W	0.013937
YNL147W	0.0115101	YJL191W	0.0275389	YKL186C	0.0138336
YMR133W	0.0113573	YNL312W	0.0270983	YML025C	0.0136757
YDR064W	0.0112559	YFL039C	0.026544	YDR305C	0.0134134
YKR095W-A	0.0111548	YGR034W	0.0256058	YHR039C-A	0.0131249
YLR367W	0.0110493	YER102W	0.0250789	YNL112W	0.0130126
YFL034C-B	0.0107944	YOL127W	0.0246691	YBR084C-A	0.0128653
YPR063C	0.0107215	YLR426W	0.02445	YIL069C	0.0121368
YOL048C	0.0107073	YOL048C	0.0240373	YBL027W	0.0121365
YER044C-A	0.0106548	YGL232W	0.0236153	YGL232W	0.0117616
YJL205C-A	0.010486	YGL226C-A	0.0232416	YBR225C-A	0.0112423
YGL033W	0.0097777	YDL064W	0.02274	YBL091C-A	0.011217
YGR148C	0.00974567	YJL001W	0.0227304	YGL137W	0.0107773
YLR388W	0.00973887	YKL190W	0.0201896	YIL133C	0.010578
YDL137W	0.00973373	YML025C	0.0199506	YGL030W	0.010277
YML024W	0.00952335	YPL143W	0.0198573	YKL190W	0.0101918
YAL001C	0.00868615	YPR028W	0.0192511	YER117W	0.00917898
YFR032C-A	0.00866679	YCR028C-A	0.0188114	YDR450W	0.00911238
YNL012W	0.00845747	YML034W	0.0182162	YDL082W	0.00910705
YDR381W	0.00828408	YNL012W	0.0177149	YKL186C	0.00870853
YLR093C	0.00806136	YMR142C	0.017689	YBL087C	0.00854552
YLR078C	0.00789445	YPR132W	0.0173413	YDR397C	0.00850401
YHR077C	0.00780965	YBL040C	0.0172988	YFR031C-A	0.00827358
YMR194W	0.00771119	YOR182C	0.0170304	YDR367W	0.00817188
YDL136W	0.00768183	YGL183C	0.0170043	YJL024C	0.00809301
YKL081W	0.00755043	YAL001C	0.0163209	YLR093C	0.00794741
YMR225C	0.00753684	YDR367W	0.0160048	YNL069C	0.00786601
YBR084C-A	0.00690207	YLR211C	0.0152099	YML094W	0.00785289
YGL087C	0.0068597	YER131W	0.0149783	YDL125C	0.00775902
YIL111W	0.00678197	YGL031C	0.0149261	YDR025W	0.00691114
SNR17B	0.00622684	YIL069C	0.0148559	YOL121C	0.00675375
YER133W	0.00619557	YBL072C	0.0144328	YDR500C	0.00669979
YHR001W-A	0.0059633	YAL030W	0.0144307	YDR424C	0.00630632
YER131W	0.00590743	YER044C-A	0.0141008	YIL111W	0.00623785
YPL081W	0.00554719	YKL186C	0.0138455	YKL006C-A	0.00620253
YPL175W	0.00531608	SNR17B	0.0134569	YKL186C	0.00613246
YDR471W	0.00526711	YKR094C	0.013098	YJL191W	0.00595682
YPL090C	0.00519408	YML034W	0.0130375	YER074W-A	0.00570763
YLR287C-A	0.00515795	YDR064W	0.0127317	YLR048W	0.00564628
YKL186C	0.00511005	YHR021C	0.0123761	YOL120C	0.00555978
YJL189W	0.00502498	YMR201C	0.0122297	YBL050W	0.00550513
YJL001W	0.00458722	YLR316C	0.0119879	YGL226C-A	0.00543249
YGR001C	0.0045286	YHR010W	0.0119594	YGL183C	0.00538507
YPR187W	0.00430749	YNL301C	0.0119187	YIL004C	0.00537143
YKL190W	0.00406984	YBL091C-A	0.0116489	YPL081W	0.00536312
YBL072C	0.00393903	YDR424C	0.0111	YKR057W	0.00528149
YBR191W	0.00366907	YHR039C-A	0.0104964	YLR211C	0.00527319
YFR031C-A	0.00363245	YER003C	0.0100436	YML026C	0.00525178
YER074W-A	0.00354696	YBR082C	0.00957358	YLR306W	0.00502421
YNL112W	0.0031993	YKL002W	0.00947383	YER003C	0.00481005
YDR500C	0.00318476	YDR005C	0.00874295	YLL050C	0.00465895
YNL246W	0.0029942	YBR189W	0.00809469	YJR094W-A	0.00459154
YHR141C	0.00294011	YBL027W	0.00784804	YLR128W	0.00452908
YJL191W	0.00289906	YLR048W	0.00728481	YDL136W	0.00445439
YDR305C	0.00276139	YFL034C-B	0.00698659	YOR122C	0.00423764
YDR424C	0.002628	YDR139C	0.00655106	YER131W	0.00415332
YER117W	0.00243384	YMR033W	0.00621861	YPL075W	0.00346336
YOR293W	0.00208796	YGR001C	0.0054171	YBR191W	0.00336875
YIL106W	0.0020677	YHR001W-A	0.00489125	YAL030W	0.00304079
YHR079C-A	0.00184093	YER007C-A	0.0043095	YMR143W	0.00280721
YJR021C	0.00162304	SNR17A	0.004258	YJL205C-A	0.00279801
YDR367W	0.00155884	YBL059W	0.00400393	YBL018C	0.00266491
YGL232W	0.0014177	YDL115C	0.00330734	YBL072C	0.00205493
YMR201C	0.00141706	YOR096W	0.00327363	YER074W-A	0.00201633
YGR214W	0.001314	YGR148C	0.0023039	YBR220C	0.00141329
YIL004C	0.00122484	YPR187W	0.00223545	YNL312W	0.00103043
YHR021C	0.000660515	YMR079W	0.00136149	YBR189W	0.000842279
YMR230W	0.000653565	YML026C	0.0012393	YMR194W	0.000790799
YML034W	0.000524575	YJL177W	0.000632858	YHR041C	0.000773606
YDR450W	0.000437891	YNL069C	0.000335681	YGR001C	0.000698383
YLL050C	0.0003023	YKL186C	5.666e-05	YER179W	0.000629778
YMR142C	0.000130719	YDL136W	7.84095e-07	SNR17B	8.38003e-05
